# Supplementary material for: Identifying functional roles and pathways of shared mutations in canine solid tumors by whole-genome sequencing
Source: PLoS One. 2025 May 30;20(5):e0307792. doi: 10.1371/journal.pone.0307792 (PMC12124556; doi:10.1371/journal.pone.0307792)
Supplement: S1 Table — (XLSX) [file pone.0307792.s003.xlsx]

## Sheet: Sheet1
S1 Table. Catalog of the 52 canids genomes
Name_ID_Study	Name_ID_SRA	Breed/CommonName	BioProject	BioSample	Sex	CoverageAll	CoverageX	CoverageRatio	AnalysisName_Phylo	Phylo_Results	Phylo_Bootstrap	Phylo_Notes	Genotyped on Illumina canine HD array	Used to do WGS/SNP chip comparison	Other_information
Alaskan Husky	AlaskanHusky01	Alaskan Husky	PRJEB9590	SAMEA3449656	M	16.6072	9.32632	1.78068	Alaskan Husky 1	outside Siberian Husky clade	100
Alaskan Malamute	AlaskanMalamute01	Alaskan Malamute	PRJNA448733	SAMN08872810	F	45.7711	46.6282	0.981618	Alaskan Malamute 2	Alaskan Malamute	100
Wolf	Wolf41	Wolf	PRJNA361023	SAMN06219538	M	45.4468	25.4691	1.78439
Dhole	Dhole01	Dhole	PRJNA266585	SAMN03168405	F	39.6463	37.52	1.05667							Dhole (Cuon alpinus)
Basenji	CFA.118003	Basenji	PRJNA263947	SAMN06159689	M	38.846	21.4699	1.80932	Basenji 1	Basenji	100
Beagle	Beagle02	Beagle	PRJNA176193	SAMN01737209	F	49.3575	49.0613	1.00604	Beagle 3	Beagle	100
Belgian Tervuren	BelgianTervuren11	Belgian Tervuren	PRJNA448733	SAMN08872858	F	48.2004	49.1584	0.980512	Belgian Tervuren 10	Belgian Sheepdog/Tervuren	100		yes	yes
Bernese Mountain Dog	BerneseMountainDog02	Bernese Mountain Dog	PRJNA448733	SAMN08872866	F	49.0902	50.4161	0.973701	Bernese Mountain Dog 2	Bernese Mountain Dog	100
Border Collie	BC0480	Border Collie	PRJEB16012	SAMEA104091558	F	31.0284	30.2771	1.02481	Border Collie 2	Border Collie	100
Border Terrier	CFA.107838	Border Terrier	PRJNA263947	SAMN06159673	M	43.2732	23.9522	1.80665	Border Terrier 1	Border Terrier	100
Boxer	Boxer01	Boxer	PRJNA255370	SAMN02921305	F	29.9085	30.5968	0.977504	Boxer	Boxer	100
Bullmastiff	BU002	Bullmastiff	PRJEB16012	SAMEA103949042	M	13.8461	7.73634	1.78975	Bullmastiff	Bullmastiff	100
Bull Terrier	BullTerrier06	Bull Terrier	PRJNA448733	SAMN08872918	F	93.8265	95.9352	0.97802	Bull Terrier 7	Bull Terrier/Mini Bull Terrier	100
Carolina Dog	CarolinaDog01	Carolina Dog	PRJNA448733	SAMN08872926	F	41.7829	42.6283	0.980168	Carolina Dog	with other Carolina Dogs outside the Asian Toys clade	54	Breed not available for comparison
Chihuahua	Chihuahua05	Chihuahua	PRJEB13139	SAMEA3905753	M	32.0361	17.1606	1.86684	Chihuahua 3	Chihuahua	100
Chinese Crested	ChineseCrested01	Chinese Crested	PRJNA261736	SAMN03075611	M	35.3472	19.7353	1.79106	Chinese Crested 1	Chinese Crested	100
Chinese Shar-Pei	NGSDOG025	Chinese Shar-Pei	PRJNA327712	SAMN05356427	M	10.7233	6.38439	1.67961	Chinese Shar-Pei 2	Chinese Shar-Pei	100
Chinook	Chinook01	Chinook	PRJNA263947	SAMN03580382	F	16.9789	17.8536	0.951007	Chinook	Chinook	100
Chongqing Dog	ChongqingDog01	Chongqing Dog	PRJNA232497	SAMN02485578	M	7.44037	4.30652	1.7277	Chongqing Dog	outside Chow Chow clade	100	Breed not available for comparison
Chow Chow	CW011	Chow Chow	PRJEB16012	SAMEA104091566	F	19.6776	19.7772	0.994964	Chow Chow 4	Chow Chow	100
Dachshund	CFA.107835	Dachshund	PRJNA263947	SAMN06159670	M	44.898	24.7558	1.81364	Dachshund 1	Dachshund	100
Dingo	Dingo01	Dingo	PRJNA274504	SAMN03366709	M	6.82211	3.98845	1.71047
English Mastiff	EnglishMastiff02	Mastiff (English)	PRJNA263947	SAMN03580412	M	18.8333	10.5079	1.7923	English Mastiff 2	Mastiff (English)	100
English Pointer	EnglishPointer02	Pointer (English)	PRJNA263947	SAMN03580383	F	18.0962	18.881	0.958434	English Pointer 2	with another Pointer outside Vizsla clade	100	Breed not available for comparison
English Setter	CFA.117996	English Setter	PRJNA263947	SAMN06159682	M	39.4001	21.8432	1.80377	English Setter 2	English Setter	100
English Springer Spaniel	EnglishSpringerSpaniel01	English Springer Spaniel	PRJNA263947	SAMN03580391	M	31.3651	17.9941	1.74308	English Springer Spaniel 1	English Springer Spaniel	100
Eurasier	Eurasier02	Eurasier	PRJEB16012	SAMEA4506889	M	16.1855	9.08217	1.78212	Eurasier 2	Eurasier	100
German Shepherd Dog	DS043	German Shepherd Dog	PRJEB16012	SAMEA4506895	F	29.7673	29.7556	1.00039	German Shepherd Dog 1	German Shepherd Dog	100				Dam (DS051) and Sire (DS053) are sequenced
Golden Retriever	GoldenRetriever11	Golden Retriever	PRJNA247491	SAMN03067876	M	53.73	28.4859	1.8862	Golden Retriever 17	Golden Retriever	100
Great Dane	CFA.117997	Great Dane	PRJNA263947	SAMN06159683	F	40.9899	40.1732	1.02033	Great Dane 3	Great Dane	100
Greyhound	Greyhound06	Greyhound	PRJNA247491	SAMN03067874	M	75.6856	42.6074	1.77635	Greyhound 6	Greyhound	100
Jack Russell Terrier	JackRussellTerrier03	Jack Russell Terrier	PRJNA263947	SAMN03580400	F	38.4149	38.9065	0.987365	Jack Russell Terrier 2	Jack Russell Terrier	100
Jindo	Jindo01	Jindo	PRJDB2266	SAMD00009664	M	44.3672	24.7397	1.79336	Jindo	outside Akita clade	69	Breed not available for comparison
Labrador Retriever	LabradorRetriever01	Labrador Retriever	PRJEB5874	SAMEA2417015	M	41.3823	23.1801	1.78525	Labrador Retriever 12	Labrador Retriever	100
New Guinea Singing Dog	NewGuineaSingingDog01	New Guinea Singing Dog	PRJNA448733	SAMN08873190	M	45.9451	25.9368	1.77143	New Guinea Singing Dog 1	New Guinea Singing Dog	100
Shih Tzu	PER00751	Shih Tzu	PRJNA448733	SAMN08873270	M	17.6377	11.2493	1.56789	Shih Tzu	Shih Tzu	100
Pomeranian	Pomeranian01	Pomeranian	PRJEB16012	SAMEA4506892	M	23.7149	13.3859	1.77163	Pomeranian	Pomeranian	100
Portuguese Water Dog	PortugueseWaterDog02	Portuguese Water Dog	PRJNA448733	SAMN08873220	F	56.157	56.9634	0.985844	Portuguese Water Dog 2	Portuguese Water Dog	100		yes	yes
Qingchuan Dog	QingchuanDog01	Qingchuan Dog	PRJNA232497	SAMN02485577	M	6.95494	4.06525	1.71083	Qingchuan Dog	outside Akita, Chow Chow and New Guinea Singing Dog clade	87	Breed not available for comparison
Rottweiler	Rottweiler04	Rottweiler	PRJNA448733	SAMN08873251	F	52.5269	52.9223	0.992529	Rottweiler 9	Rottweiler	100
Samoyed	Samoyed01	Samoyed	PRJNA448733	SAMN08873258	F	51.3711	52.7163	0.974482	Samoyed 1	Samoyed	100		yes	yes
Shetland Sheepdog	SS004	Shetland Sheepdog	PRJEB16012	SAMEA104091573	F	37.9126	37.6584	1.00675	Shetland Sheepdog 1	Shetland Sheepdog	100
Shiba Inu	CFA.107839	Shiba Inu	PRJNA263947	SAMN05770194	F	37.5508	37.3872	1.00438	Shiba Inu 1	Shiba Inu	100
Siberian Husky	SY046	Siberian Husky	PRJEB16012	SAMEA104091559	M	27.7924	15.4112	1.80339	Siberian Husky 4	Siberian Husky	100
Soft Coated Wheaten Terrier	SoftCoatedWheatenTerrier01	Soft Coated Wheaten Terrier	PRJNA263947	SAMN03323670	F	19.7524	19.3086	1.02298	Soft Coated Wheaten Terrier 1	Soft Coated Wheaten Terrier	100
Standard Poodle	CFA.107842	Standard Poodle	PRJNA263947	SAMN06159675	F	44.7508	44.4494	1.00678	Standard Poodle 1	Standard Poodle	100
Tibetan Mastiff - China	TibetanMastiff11	Tibetan Mastiff - China	PRJNA233638	SAMN02585160	F	16.9826	17.1316	0.991303	Tibetan Mastiff - China 10	Tibetan Mastiff	100
Tibetan Terrier	TibetanTerrier01	Tibetan Terrier	PRJNA263947	SAMN03580403	M	27.7149	15.7307	1.76184	Tibetan Terrier 1	Tibetan Terrier	100
Kunming Dog	VillDog_China16	Kunming Dog	PRJNA233638	SAMN02585197	M	18.4421	10.3621	1.77976	Kunming Dog 7	Kunming Dog	100	Breed not available for comparison			Mislabeled originally as Village Dog - China, but submitted to SRA as Kunming Dog
West Highland White Terrier	WestHighlandWhiteTerr02	West Highland White Terrier	PRJNA448733	SAMN08873423	F	45.2258	46.1725	0.979496	West Highland White Terrier 2	West Highland White Terrier	100		yes	yes
Whippet	Whippet01	Whippet	PRJEB16012	SAMEA4506886	M	26.5844	14.8847	1.78602	Whippet	Whippet	100
Yorkshire Terrier	YorkshireTerrier02	Yorkshire Terrier	PRJNA299099	SAMN04195509	M	32.9757	18.4432	1.78796	Yorkshire Terrier 75	Yorkshire Terrier	100
