# Supplementary material for: Identifying functional roles and pathways of shared mutations in canine solid tumors by whole-genome sequencing
Source: PLoS One. 2025 May 30;20(5):e0307792. doi: 10.1371/journal.pone.0307792 (PMC12124556; doi:10.1371/journal.pone.0307792)
Supplement: S2 Table — (XLSX) [file pone.0307792.s004.xlsx]

## Sheet: Sheet1
S2 Table. Detected SNVs and their genomic location in four soild tumors
CHR	POS	REF	ALT	DOG 1_GT	DOG 2_GT	DOG 3_GT	DOG 4_GT	GENE_ID	Gene_Name	Missing_Rate	MATCH	Distance
1	2541	G	A	0/0	0/1	0/1	0/0	ENSCAFG00845000008	ENPP1	0	-	45742
1	4766	T	G	0/0	0/0	0/0	0/1	ENSCAFG00845000008	ENPP1	0	-	43517
1	8541	G	A	0/0	0/0	0/0	0/1	ENSCAFG00845000008	ENPP1	0	-	39742
1	11645	T	C	1/1	0/0	0/0	0/0	ENSCAFG00845000008	ENPP1	0	-	36638
1	23822	T	A	1|1	0/0	0/0	0/0	ENSCAFG00845000008	ENPP1	0	-	24461
1	23992	A	C	0/1	0/0	0/1	0/0	ENSCAFG00845000008	ENPP1	0	-	24291
1	24850	C	T	1/1	0/0	0/0	0/0	ENSCAFG00845000008	ENPP1	0	-	23433
1	37192	A	G	1/1	0/0	0/0	0/0	ENSCAFG00845000008	ENPP1	0	-	11091
1	77133	T	A	1|1	0/0	0/0	0/0	ENSCAFG00845000008	ENPP1	0	.,match
1	111236	T	G	0/0	0/1	0/0	0/0	ENSCAFG00845000008	ENPP1	0	.,match
1	122147	G	A	0/0	0|1	0/0	0/0	ENSCAFG00845000008	ENPP1	0.0192308	+	4049
1	122151	G	T	0/0	0|1	0/0	0/0	ENSCAFG00845000008	ENPP1	0.0192308	+	4053
1	122162	C	T	0/0	0/1	0/0	0/0	ENSCAFG00845000008	ENPP1	0	+	4064
1	130768	A	T	0/0	0/0	0/0	0/1	ENSCAFG00845000008	ENPP1	0.0384615	+	12670
1	134831	A	G	0/1	0/0	0/0	0/0	ENSCAFG00845000008	ENPP1	0	+	16733
1	139797	A	G	1/1	0/0	0/0	0/0	ENSCAFG00845000008	ENPP1	0	+	21699
1	194397	A	C	1/1	0/0	0/0	0/0	ENSCAFG00845000008	ENPP1	0	+	76299
1	229097	G	A	1/1	0/0	0/0	0/0	ENSCAFG00845000008	ENPP1	0	+	110999
1	255876	T	C	1/1	0/0	0/0	0/0	ENSCAFG00845000008	ENPP1	0.0192308	+	137778
1	283711	A	C	0/1	0/0	0/0	0/0	ENSCAFG00845000021	ADNP2	0	-	115465
1	289327	G	A	1/1	0/0	0/0	0/0	ENSCAFG00845000021	ADNP2	0	-	109849
1	330247	G	A	1/1	0/0	0/0	0/0	ENSCAFG00845000021	ADNP2	0.0384615	-	68929
1	331965	T	G	0/0	0/0	0|1	0/0	ENSCAFG00845000021	ADNP2	0.0769231	-	67211
1	334142	T	G	0/0	0/0	0|1	0/0	ENSCAFG00845000021	ADNP2	0.0192308	-	65034
1	350705	C	A	0/0	0/0	0/0	0/1	ENSCAFG00845000021	ADNP2	0	-	48471
1	358015	A	T	0/1	0/0	0/0	0/0	ENSCAFG00845000021	ADNP2	0	-	41161
1	358030	C	T	0/1	0/0	0/0	0/0	ENSCAFG00845000021	ADNP2	0	-	41146
1	366767	A	C	0/0	0/0	0/0	0/1	ENSCAFG00845000021	ADNP2	0	-	32409
1	393488	G	A	1/1	0/0	0/0	0/0	ENSCAFG00845000021	ADNP2	0	-	5688
1	410969	T	G	0/0	0/0	0/0	0|1	ENSCAFG00845000021	ADNP2	0.0192308	.,match
1	420814	C	A	1/1	0/0	0/0	0/0	ENSCAFG00845000021	ADNP2	0	.,match
1	428458	C	T	0/0	0/0	0/0	0|1	ENSCAFG00845000021	ADNP2	0.0192308	.,match
1	428460	G	A	0/0	0/0	0/0	0|1	ENSCAFG00845000021	ADNP2	0.0192308	.,match
1	438976	G	C	0/1	0/0	0/0	0/0	ENSCAFG00845000021	ADNP2	0	+	4846
1	475495	G	A	1/1	0/0	0/0	0/0	ENSCAFG00845000024	RBFA	0.0384615	-	15100
1	487996	C	T	1/1	0/0	0/0	0/0	ENSCAFG00845000024	RBFA	0	-	2599
1	491501	T	A	0/0	0/0	0|1	0|0	ENSCAFG00845000024	RBFA	0.0192308	.,match
1	491509	A	C	0/0	0/0	0|1	0|1	ENSCAFG00845000024	RBFA	0.0192308	.,match
1	491510	G	C	0/0	0/0	0|1	0|1	ENSCAFG00845000024	RBFA	0.0192308	.,match
1	520712	T	A	0/0	0/0	0/0	0/1	ENSCAFG00845000026	TXNL4A	0.0384615	.,match
1	525168	G	A	0/0	0/0	0/0	0/1	ENSCAFG00845000026	TXNL4A	0	.,match
1	534915	A	C	0/1	0/0	0/0	0/0	ENSCAFG00845000026	TXNL4A	0	+	1894
1	559554	A	T	0|1	0/0	0/0	0/0	ENSCAFG00845000045	CTDP1	0.0576923	-	3880
1	564065	G	A	1/1	0/0	0/0	0/0	ENSCAFG00845000045	CTDP1	0.0576923	.,match
1	574095	C	T	1/1	0/0	0/0	0/0	ENSCAFG00845000045	CTDP1	0	.,match
1	577965	C	G,T	0/0	0|1	0/0	0|0	ENSCAFG00845000045	CTDP1	0.0384615	.,match
1	578059	C	T	1/1	0/0	0/0	0/0	ENSCAFG00845000045	CTDP1	0.0576923	.,match
1	596003	T	C	1/1	0/0	0/0	0/0	ENSCAFG00845000045	CTDP1	0	.,match
1	601254	G	A	1/1	0/0	0/0	0/0	ENSCAFG00845000045	CTDP1	0.0192308	.,match
1	604072	G	A	1/1	0/0	0/0	0/0	ENSCAFG00845000045	CTDP1	0	.,match
1	605082	C	T	1/1	0/0	0/0	0/0	ENSCAFG00845000045	CTDP1	0.0384615	.,match
1	615467	T	G	0/0	0|1	0|1	0|1	ENSCAFG00845000045	CTDP1	0	.,match
1	618018	C	T	1/1	0/0	0/0	0/0	ENSCAFG00845000045	CTDP1	0.0384615	.,match
1	620362	T	A	1/1	0/0	0/0	0/0	ENSCAFG00845000045	CTDP1	0.0192308	.,match
1	623864	G	A	0/1	0/0	0/0	0/0	ENSCAFG00845000045	CTDP1	0.0192308	.,match
1	637562	C	G	0|1	0/0	0|1	0|0	ENSCAFG00845000045	CTDP1	0	.,match
1	637569	G	C	0|1	0|0	0|1	0|1	ENSCAFG00845000045	CTDP1	0	.,match
1	637574	T	C	0|1	0|0	0|1	0|0	ENSCAFG00845000045	CTDP1	0	.,match
1	637578	A	C	0|1	0/0	0/0	0/0	ENSCAFG00845000045	CTDP1	0	.,match
1	637581	T	A	0|1	0/0	0/0	0/0	ENSCAFG00845000045	CTDP1	0	.,match
1	653590	A	G	1/1	0/0	0/0	0/0	ENSCAFG00845000045	CTDP1	0.0576923	.,match
1	672667	C	T	0/0	0/1	0/0	0/0	ENSCAFG00845000045	CTDP1	0.288462	.,match
1	676676	G	A	0/1	0/0	0/0	0/0	ENSCAFG00845000045	CTDP1	0.0576923	.,match
1	696772	A	G	0/0	0/1	0/0	0/0	ENSCAFG00845000045	CTDP1	0.0384615	.,match
1	700639	C	T	0/0	0/1	0/0	0/0	ENSCAFG00845000045	CTDP1	0	.,match
1	701557	C	A,T	0/0	0/0	0/0	0/1	ENSCAFG00845000045	CTDP1	0.0192308	.,match
1	712307	C	T	0/0	0/1	0/0	0/0	ENSCAFG00845000045	CTDP1	0.0384615	.,match
1	722897	G	C	0/0	0/0	0/0	0|1	ENSCAFG00845000045	CTDP1	0.25	.,match
1	744532	C	T	0|1	0/0	0/0	0/0	ENSCAFG00845000045	CTDP1	0	.,match
1	756376	T	A	0|1	0/0	0/0	0/0	ENSCAFG00845000045	CTDP1	0	+	10678
1	762933	G	A	0/0	0/0	0/0	0/1	ENSCAFG00845000045	CTDP1	0	+	17235
1	765165	A	C	0/0	0/0	0/0	0/1	ENSCAFG00845000045	CTDP1	0.0192308	+	19467
1	765603	A	C	0/0	0/0	0/0	0|1	ENSCAFG00845000045	CTDP1	0.0192308	+	19905
1	780696	A	C	0/1	0/0	0/0	0|1	ENSCAFG00845000045	CTDP1	0.0384615	+	34998
1	788069	G	A	0/0	0/0	0/0	0/1	ENSCAFG00845000073	NFATC1	0.0192308	-	38948
1	797772	G	A	0/0	0/1	0/0	0/0	ENSCAFG00845000073	NFATC1	0.0192308	-	29245
1	799642	T	G	0/1	0/0	0/1	0/1	ENSCAFG00845000073	NFATC1	0	-	27375
1	830891	G	T	0/1	0/0	0/0	0/0	ENSCAFG00845000073	NFATC1	0.0769231	.,match
1	857788	G	A	0/0	0/0	0/0	0/1	ENSCAFG00845000073	NFATC1	0.0384615	.,match
1	870572	T	C	0/0	0|1	0/0	0/0	ENSCAFG00845000073	NFATC1	0.0576923	.,match
1	870574	A	G	0/0	0|1	0/0	0/0	ENSCAFG00845000073	NFATC1	0.0769231	.,match
1	876329	T	C	0/0	0/1	0/0	0|1	ENSCAFG00845000073	NFATC1	0.115385	.,match
1	876333	G	C	0/0	0|1	0/0	0|1	ENSCAFG00845000073	NFATC1	0.153846	.,match
1	876339	T	C	0/0	0|1	0/0	0|1	ENSCAFG00845000073	NFATC1	0.115385	.,match
1	883966	G	A	0/1	0/0	0/0	0/0	ENSCAFG00845000073	NFATC1	0.0576923	.,match
1	897695	T	C	0/0	0/0	0/0	0/1	ENSCAFG00845000073	NFATC1	0	.,match
1	898313	G	A	0/1	0/0	0/0	0/0	ENSCAFG00845000073	NFATC1	0	.,match
1	899268	C	T	0/0	0/0	0/0	0/1	ENSCAFG00845000073	NFATC1	0.0384615	.,match
1	916958	C	T	0/0	0/0	0/0	0/1	ENSCAFG00845000073	NFATC1	0.0192308	.,match
1	918755	G	A	0/1	0/0	0/0	0/0	ENSCAFG00845000073	NFATC1	0.134615	.,match
1	922826	G	C	0/0	0/0	0/0	0|1	ENSCAFG00845000073	NFATC1	0.326923	.,match
1	922831	G	C	0/0	0/0	0/0	0|1	ENSCAFG00845000073	NFATC1	0.307692	.,match
1	926819	A	C	0|1	0/0	0|1	0|1	ENSCAFG00845000073	NFATC1	0	+	3666
1	926822	G	C	0/0	0/0	0|1	0|1	ENSCAFG00845000073	NFATC1	0	+	3669
1	926823	G	C	0/0	0/0	0/0	0|1	ENSCAFG00845000073	NFATC1	0	+	3670
1	926827	A	C	0/0	0/0	0|1	0/0	ENSCAFG00845000073	NFATC1	0	+	3674
1	926828	G	C	0/0	0/0	0|1	0/0	ENSCAFG00845000073	NFATC1	0	+	3675
1	931744	A	C	0/0	0/0	0/0	0/1	ENSCAFG00845000134	ATP9B	0	-	7052
1	942889	G	A	0/0	0/0	0/0	0/1	ENSCAFG00845000134	ATP9B	0	.,match
1	973582	C	T	0/1	0/0	0/0	0/0	ENSCAFG00845000134	ATP9B	0	.,match
1	990041	C	T	0/0	0/1	0/0	0/0	ENSCAFG00845000134	ATP9B	0.0192308	.,match
1	1005533	C	G	0/0	0/0	0/0	0|1	ENSCAFG00845000134	ATP9B	0	.,match
1	1099135	A	G	0/0	0/0	0/0	0/1	ENSCAFG00845000134	ATP9B	0	.,match
1	1172959	T	C	0/1	0/0	0/0	0/0	ENSCAFG00845000134	ATP9B	0.0192308	.,match
1	1178350	C	T	0/0	0/0	0/0	0/1	ENSCAFG00845000134	ATP9B	0.0192308	+	2398
1	1193853	C	T	0/0	0/0	0/0	0/1	ENSCAFG00845000134	ATP9B	0	+	17901
1	1216426	A	C	0/0	0/0	0/0	0/1	ENSCAFG00845000191	SALL3	0.0192308	-	591
1	1240066	A	C,G	0/1	0/0	0/0	0/0	ENSCAFG00845000191	SALL3	0.0576923	+	5407
1	1266080	C	G	0/0	0/0	0/0	0/1	ENSCAFG00845000191	SALL3	0	+	31421
1	1266608	A	T	0/0	0/0	0/0	0/1	ENSCAFG00845000191	SALL3	0	+	31949
1	1285905	G	A	0|1	0/0	0/0	0/0	ENSCAFG00845000191	SALL3	0.0192308	+	51246
1	1308887	G	C	0|1	0/0	0/0	0|1	ENSCAFG00845000191	SALL3	0.0961538	+	74228
1	1308890	G	C,*	0|1	0/0	0/0	0|1	ENSCAFG00845000191	SALL3	0.0384615	+	74231
1	1309537	G	A	0/0	0/1	0/0	0/0	ENSCAFG00845000191	SALL3	0.0384615	+	74878
1	1310525	T	A,G	0/0	0/0	0/0	0/1	ENSCAFG00845000191	SALL3	0.0192308	+	75866
1	1312873	T	G	0/0	0|1	0/0	0/0	ENSCAFG00845000191	SALL3	0.0769231	+	78214
1	1345909	C	T	0/0	0/0	0/0	0/1	ENSCAFG00845000191	SALL3	0	+	111250
1	1355173	A	G	0/0	0/0	0/0	0/1	ENSCAFG00845000191	SALL3	0	+	120514
1	1370028	T	A	0/0	0|1	0/0	0/1	ENSCAFG00845000191	SALL3	0.230769	+	135369
1	1372539	G	A	0/0	0/0	0/0	0/1	ENSCAFG00845000191	SALL3	0	+	137880
1	1380223	C	T	0/1	0/0	0/0	0/0	ENSCAFG00845000191	SALL3	0	+	145564
1	1380755	G	C	0/0	0/0	0/0	0/1	ENSCAFG00845000191	SALL3	0	+	146096
1	1399155	G	A	0|1	0/0	0/0	0/0	ENSCAFG00845000191	SALL3	0.0384615	+	164496
1	1442536	A	G	0/1	0/0	0/0	0/0	ENSCAFG00845000191	SALL3	0.0192308	+	207877
1	1454514	C	T	0/0	0/0	1/1	0/0	ENSCAFG00845000191	SALL3	0.0192308	+	219855
1	1455405	C	T	0/0	0/0	0/0	0/1	ENSCAFG00845000191	SALL3	0.0192308	+	220746
1	1459926	C	T	0/1	0/0	0/0	0/0	ENSCAFG00845000191	SALL3	0.0576923	+	225267
1	1459957	C	T	0/0	0/0	0/0	0/1	ENSCAFG00845000191	SALL3	0.0961538	+	225298
1	1474788	G	A	0/0	0/0	0/0	0/1	ENSCAFG00845000191	SALL3	0	+	240129
1	1481485	C	T	0/0	0/0	0/0	0/1	ENSCAFG00845000191	SALL3	0	+	246826
1	1486100	G	T	0/0	0/0	0/0	0/1	ENSCAFG00845000191	SALL3	0	+	251441
1	1505268	G	A	0/0	0/0	0/0	0/1	ENSCAFG00845000191	SALL3	0	+	270609
1	1506581	C	T	0/1	0/0	0/0	0/0	ENSCAFG00845000191	SALL3	0	+	271922
1	1519972	G	A	0/0	0/0	0/0	0/1	ENSCAFG00845000191	SALL3	0	+	285313
1	1525614	C	A	0/1	0/0	0/0	0/0	ENSCAFG00845000191	SALL3	0.0576923	+	290955
1	1535613	A	G	0/0	0/1	0/0	0/0	ENSCAFG00845000191	SALL3	0	+	300954
1	1542983	C	A	0/0	0/0	0|1	0/0	ENSCAFG00845000191	SALL3	0.0192308	+	308324
1	1542987	G	C	0/0	0/0	0|1	0|0	ENSCAFG00845000191	SALL3	0.0192308	+	308328
1	1542991	T	C	0/0	0/0	0|1	0/0	ENSCAFG00845000191	SALL3	0.0192308	+	308332
1	1560050	G	C	0|1	0|1	0/0	0|0	ENSCAFG00845000191	SALL3	0.0576923	+	325391
1	1560054	G	C	0|1	0|1	0/0	0|0	ENSCAFG00845000191	SALL3	0	+	325395
1	1585338	C	T	0/1	0/0	0/0	0/0	ENSCAFG00845000191	SALL3	0	+	350679
1	1607943	C	T	0/1	0/0	0/0	0/0	ENSCAFG00845000191	SALL3	0	+	373284
1	1614570	C	T	0/0	0/0	0/0	0/1	ENSCAFG00845000191	SALL3	0.0192308	+	379911
1	1642768	C	T	0/0	0/0	0/0	0/1	ENSCAFG00845000191	SALL3	0	+	408109
1	1648134	A	T	0/0	0/0	0/0	0/1	ENSCAFG00845000191	SALL3	0	+	413475
1	1658091	G	C	0/0	0|1	0/0	0|1	ENSCAFG00845000191	SALL3	0.153846	+	423432
1	1658096	G	C	0/0	0|1	0/0	0|1	ENSCAFG00845000191	SALL3	0.153846	+	423437
1	1660859	G	T	0/0	0/0	0/0	0/1	ENSCAFG00845000191	SALL3	0.461538	+	426200
1	1660892	G	A	0/0	0/0	0/0	0/1	ENSCAFG00845000191	SALL3	0.403846	+	426233
1	1700360	C	A	0/0	0/1	0/0	0/0	ENSCAFG00845000191	SALL3	0	+	465701
1	1704073	T	C	1|1	0/0	1|1	0/0	ENSCAFG00845000191	SALL3	0.346154	+	469414
1	1710892	G	A	0/1	0/0	0/0	0/0	ENSCAFG00845000191	SALL3	0	+	476233
1	1714980	C	T	0/0	0/0	0/0	0|1	ENSCAFG00845000191	SALL3	0	+	480321
1	1720986	T	C	0/0	0/0	0/0	0/1	ENSCAFG00845000191	SALL3	0	+	486327
1	1780263	C	T	0/0	0/0	0/1	0/0	ENSCAFG00845000191	SALL3	0	+	545604
1	1794239	G	*,A	0|1	0/0	0/0	0/0	ENSCAFG00845000191	SALL3	0.0769231	+	559580
1	1796684	G	A	0/0	0/0	0/1	0/0	ENSCAFG00845000191	SALL3	0	+	562025
1	1821832	G	A	0/0	0/0	./.	0/1	ENSCAFG00845000191	SALL3	0.0576923	+	587173
1	1830579	G	T	0/0	0/1	0/0	0/0	ENSCAFG00845000269	SNORA70	0	-	586242
1	1859444	G	A	0/1	0/0	0/0	0/0	ENSCAFG00845000269	SNORA70	0	-	557377
1	1900995	C	T	0/0	0/0	0/1	0/0	ENSCAFG00845000269	SNORA70	0.0192308	-	515826
1	1908243	C	T	0/0	0/0	0/0	0/1	ENSCAFG00845000269	SNORA70	0.346154	-	508578
1	1915072	T	A	0/0	0/1	0/0	0/0	ENSCAFG00845000269	SNORA70	0	-	501749
1	1932444	A	C	0/0	0/1	0|1	0|1	ENSCAFG00845000269	SNORA70	0	-	484377
1	1970322	A	*,G	0/1	0/0	0/0	0/0	ENSCAFG00845000269	SNORA70	0	-	446499
1	2005378	G	A	0/0	0/0	0/0	0/1	ENSCAFG00845000269	SNORA70	0	-	411443
1	2019046	C	T	0/0	0/0	0/0	0/1	ENSCAFG00845000269	SNORA70	0	-	397775
1	2029661	C	T	0/0	0/0	0/0	0/1	ENSCAFG00845000269	SNORA70	0	-	387160
1	2039571	A	C	0/1	0|1	0/0	0/0	ENSCAFG00845000269	SNORA70	0.0192308	-	377250
1	2056672	G	A	0/1	0/0	0/0	0/0	ENSCAFG00845000269	SNORA70	0	-	360149
1	2080343	T	C	1/1	0/0	0/0	0/0	ENSCAFG00845000269	SNORA70	0.0576923	-	336478
1	2103386	G	A	0/0	0/0	0/0	0/1	ENSCAFG00845000269	SNORA70	0	-	313435
1	2193585	C	T	0/0	0/0	0/0	0/1	ENSCAFG00845000269	SNORA70	0	-	223236
1	2232941	T	A	0/0	0/0	0/0	0/1	ENSCAFG00845000269	SNORA70	0	-	183880
1	2265841	C	A	0/0	0/1	0/0	0/0	ENSCAFG00845000269	SNORA70	0	-	150980
1	2297852	C	T	0/0	0/0	0/0	0/1	ENSCAFG00845000269	SNORA70	0	-	118969
1	2298860	A	C	0/0	0/1	0/0	0/0	ENSCAFG00845000269	SNORA70	0	-	117961
1	2319708	A	C	0|1	0/0	0/1	0|1	ENSCAFG00845000269	SNORA70	0.0384615	-	97113
1	2323278	G	A	0/0	0/1	0/0	0/0	ENSCAFG00845000269	SNORA70	0	-	93543
1	2335925	A	T	0/0	0/1	0/0	0/0	ENSCAFG00845000269	SNORA70	0	-	80896
1	2337094	C	T	0/0	0/1	0/0	0/0	ENSCAFG00845000269	SNORA70	0	-	79727
1	2342285	G	T	0/0	0/1	0/0	0/0	ENSCAFG00845000269	SNORA70	0	-	74536
1	2350137	A	G	0/0	0/1	0/0	0/0	ENSCAFG00845000269	SNORA70	0	-	66684
1	2352354	A	C	0/0	0/1	0/0	0/0	ENSCAFG00845000269	SNORA70	0	-	64467
1	2369665	G	A	0/0	0/1	0/0	0/0	ENSCAFG00845000269	SNORA70	0.0192308	-	47156
1	2374209	C	T	0/0	0/1	0/0	0/0	ENSCAFG00845000269	SNORA70	0.0192308	-	42612
1	2374643	C	T	0/0	0|1	0/0	0/0	ENSCAFG00845000269	SNORA70	0	-	42178
1	2374795	A	C	0|1	0/0	0/0	0/0	ENSCAFG00845000269	SNORA70	0.173077	-	42026
1	2374800	A	C	0|1	0/0	0/0	0/0	ENSCAFG00845000269	SNORA70	0.269231	-	42021
1	2374849	G	C	0/0	0/1	0/0	0/0	ENSCAFG00845000269	SNORA70	0.173077	-	41972
1	2375185	C	T	0/0	0/1	0/0	0/0	ENSCAFG00845000269	SNORA70	0.0192308	-	41636
1	2376948	C	T	0/0	0/1	0/0	0/0	ENSCAFG00845000269	SNORA70	0	-	39873
1	2377697	G	A	0/0	0/1	0/0	0/0	ENSCAFG00845000269	SNORA70	0	-	39124
1	2377779	G	A	0/0	0|1	0/0	0/0	ENSCAFG00845000269	SNORA70	0	-	39042
1	2379358	G	A	0/0	0/1	0/0	0/0	ENSCAFG00845000269	SNORA70	0	-	37463
1	2379502	G	A	0/0	0/1	0/0	0/0	ENSCAFG00845000269	SNORA70	0	-	37319
1	2379902	C	G	0/0	0/1	0/0	0/0	ENSCAFG00845000269	SNORA70	0	-	36919
1	2380298	T	A	0/0	0/1	0/0	0/0	ENSCAFG00845000269	SNORA70	0	-	36523
1	2381789	C	T	0/0	0/1	0/0	0/0	ENSCAFG00845000269	SNORA70	0	-	35032
1	2382388	G	A	0/0	0|1	0/0	0/0	ENSCAFG00845000269	SNORA70	0	-	34433
1	2382389	C	A	0/0	0|1	0/0	0/0	ENSCAFG00845000269	SNORA70	0	-	34432
1	2382838	C	T	0/0	0/1	0/0	0/0	ENSCAFG00845000269	SNORA70	0.0192308	-	33983
1	2385774	T	C	0/0	0/1	0/0	0/0	ENSCAFG00845000269	SNORA70	0	-	31047
1	2387591	G	A	0/0	0/1	0/0	0/0	ENSCAFG00845000269	SNORA70	0	-	29230
1	2389116	A	C	0|1	0/0	0/0	0|1	ENSCAFG00845000269	SNORA70	0	-	27705
1	2389305	A	C	0/0	0|1	0/0	0/0	ENSCAFG00845000269	SNORA70	0.0769231	-	27516
1	2389312	A	C	0/0	0|1	0/0	0/0	ENSCAFG00845000269	SNORA70	0.0769231	-	27509
1	2394739	G	T	0/0	0/1	0/0	0/0	ENSCAFG00845000269	SNORA70	0.115385	-	22082
1	2398602	T	G	0/0	0/1	0/0	0/0	ENSCAFG00845000269	SNORA70	0	-	18219
1	2400387	G	C	0/1	0/0	0/0	0/0	ENSCAFG00845000269	SNORA70	0	-	16434
1	2401896	C	T	0|1	0/0	0/0	0/0	ENSCAFG00845000269	SNORA70	0	-	14925
1	2405305	G	C	0/0	0/1	0/0	0/0	ENSCAFG00845000269	SNORA70	0	-	11516
1	2415719	C	T	0/0	0/1	0/0	0/0	ENSCAFG00845000269	SNORA70	0.0192308	-	1102
1	2420725	C	T	0/0	0/1	0/0	0/0	ENSCAFG00845000269	SNORA70	0	+	3771
1	2434251	T	C	0/0	0/1	0/0	0/0	ENSCAFG00845000269	SNORA70	0	+	17297
1	2435899	C	T	0/0	0/0	0/0	0/1	ENSCAFG00845000269	SNORA70	0	+	18945
1	2436936	A	G	0/0	0/1	0/0	0/0	ENSCAFG00845000269	SNORA70	0	+	19982
1	2446939	A	G	0/0	0/1	0/0	0/0	ENSCAFG00845000269	SNORA70	0	+	29985
1	2451129	G	A	0/0	0/1	0/0	0/0	ENSCAFG00845000269	SNORA70	0	+	34175
1	2460877	C	T	0/0	0/1	0/0	0/0	ENSCAFG00845000269	SNORA70	0	+	43923
1	2464359	G	A	0/0	0/1	0/0	0/0	ENSCAFG00845000269	SNORA70	0	+	47405
1	2465934	C	T	0/0	0/1	0/0	0/0	ENSCAFG00845000269	SNORA70	0	+	48980
1	2467170	A	G	0/0	0/1	0/0	0/0	ENSCAFG00845000269	SNORA70	0	+	50216
1	2468217	G	A	0/0	0/1	0/0	0/0	ENSCAFG00845000269	SNORA70	0	+	51263
1	2470108	G	A	0/0	0/1	0/0	0/0	ENSCAFG00845000269	SNORA70	0	+	53154
1	2471847	C	T	0/0	0/1	0/0	0/0	ENSCAFG00845000269	SNORA70	0	+	54893
1	2479693	A	T	0/0	0/1	0/0	0/0	ENSCAFG00845000275	GALR1	0.0192308	-	53140
1	2480202	G	A	0/0	0/0	0/0	0/1	ENSCAFG00845000275	GALR1	0	-	52631
1	2484631	C	T	0/0	0/1	0/0	0/0	ENSCAFG00845000275	GALR1	0	-	48202
1	2485867	C	T	0/0	0/1	0/0	0/0	ENSCAFG00845000275	GALR1	0	-	46966
1	2490207	C	T	0/0	0/1	0/0	0/0	ENSCAFG00845000275	GALR1	0	-	42626
1	2493255	G	A	0/0	0/1	0/0	0/0	ENSCAFG00845000275	GALR1	0	-	39578
1	2494658	C	A	0/0	0/1	0/0	0/0	ENSCAFG00845000275	GALR1	0	-	38175
1	2495177	C	A	0/0	0/1	0/0	0/0	ENSCAFG00845000275	GALR1	0.0192308	-	37656
1	2496463	G	C	0/0	0/1	0/0	0/0	ENSCAFG00845000275	GALR1	0.0192308	-	36370
1	2498117	C	G	0/0	0|1	0/0	0/0	ENSCAFG00845000275	GALR1	0	-	34716
1	2498244	T	C	0/0	0/1	0/0	0/0	ENSCAFG00845000275	GALR1	0	-	34589
1	2502452	G	T	0/0	0/1	0/0	0/0	ENSCAFG00845000275	GALR1	0	-	30381
1	2502639	T	A	0/0	0|1	0/0	0/0	ENSCAFG00845000275	GALR1	0	-	30194
1	2502640	A	G	0/0	0|1	0/0	0/0	ENSCAFG00845000275	GALR1	0	-	30193
1	2502642	T	A	0/0	0|1	0/0	0/0	ENSCAFG00845000275	GALR1	0	-	30191
1	2508638	C	T	0/0	0/1	0/0	0/0	ENSCAFG00845000275	GALR1	0	-	24195
1	2513405	G	A	0/0	0/1	0/0	0/0	ENSCAFG00845000275	GALR1	0	-	19428
1	2516813	C	T	0/0	0/1	0/0	0/0	ENSCAFG00845000275	GALR1	0	-	16020
1	2520598	C	T	0/0	0/1	0/0	0/0	ENSCAFG00845000275	GALR1	0	-	12235
1	2521705	C	T	0/0	0/1	0/0	0/0	ENSCAFG00845000275	GALR1	0	-	11128
1	2525296	A	G	0/0	0/1	0/0	0/0	ENSCAFG00845000275	GALR1	0	-	7537
1	2538411	G	A	0/0	0/1	0/0	0/0	ENSCAFG00845000275	GALR1	0	.,match
1	2558329	T	A	0/0	0/0	0/0	0/1	ENSCAFG00845000275	GALR1	0.0192308	+	9663
1	2566512	C	T	0/0	0|1	0/0	0/0	ENSCAFG00845000275	GALR1	0	+	17846
1	2571499	G	T	0/0	0/0	0/0	0/1	ENSCAFG00845000275	GALR1	0.0192308	+	22833
1	2571679	C	T	0/0	0/1	0/0	0/0	ENSCAFG00845000275	GALR1	0	+	23013
1	2588376	G	C	0/0	0/1	0/0	0/0	ENSCAFG00845000275	GALR1	0.0384615	+	39710
1	2606285	A	G	0/0	0/1	0/0	0/0	ENSCAFG00845000353	MBP	0	-	38059
1	2609367	C	T	0/0	0/1	0/0	0/0	ENSCAFG00845000353	MBP	0	-	34977
1	2623008	G	A	0/0	0/1	0/0	0/0	ENSCAFG00845000353	MBP	0	-	21336
1	2624518	C	T	0/0	0/1	0/0	0/0	ENSCAFG00845000353	MBP	0.0192308	-	19826
1	2643089	C	A	0/0	0/1	0/0	0/0	ENSCAFG00845000353	MBP	0	-	1255
1	2643503	G	C	0/0	0/0	0/0	0/1	ENSCAFG00845000353	MBP	0.0576923	-	841
1	2647333	C	A,*,T	0/0	0/1	0|0	0/0	ENSCAFG00845000353	MBP	0.0384615	.,match
1	2653683	G	A	0/0	0/0	0/0	0/1	ENSCAFG00845000353	MBP	0	.,match
1	2669365	C	T	0/0	0/1	0/0	0/0	ENSCAFG00845000353	MBP	0	.,match
1	2669729	T	A	0/0	0/1	0/0	0/0	ENSCAFG00845000353	MBP	0	.,match
1	2695838	C	G	0/0	0/1	0/0	0/0	ENSCAFG00845000353	MBP	0	.,match
1	2728999	A	C	0|1	0/0	0/0	0/0	ENSCAFG00845000353	MBP	0.0769231	.,match
1	2729006	T	C	0|1	0/0	0/0	0/0	ENSCAFG00845000353	MBP	0.0961538	.,match
1	2748144	G	A	0/0	0/1	0/0	0/0	ENSCAFG00845000353	MBP	0	.,match
1	2751513	T	A	0/1	0|0	0/0	0|1	ENSCAFG00845000353	MBP	0.0576923	.,match
1	2751517	G	C	0/0	0|1	0/0	0|1	ENSCAFG00845000353	MBP	0.0384615	.,match
1	2752826	C	G	0/0	0/0	0|1	0/0	ENSCAFG00845000353	MBP	0.0384615	.,match
1	2752830	A	C	0/0	0/0	0|1	0|1	ENSCAFG00845000353	MBP	0.0384615	.,match
1	2757893	C	T	0/1	0/0	0/0	0/0	ENSCAFG00845000353	MBP	0.0384615	.,match
1	2811963	G	A	0/0	0/1	0/0	0/0	ENSCAFG00845000448	ZNF236	0	.,match
1	2847145	T	A	0/0	0/1	0/0	0/0	ENSCAFG00845000448	ZNF236	0.0192308	.,match
1	2864953	G	A	0/0	0/1	0/0	0/0	ENSCAFG00845000448	ZNF236	0	.,match
1	2892993	T	G	0/0	0/1	0/0	0/0	ENSCAFG00845000541	U6	0	+	17309
1	2923586	T	C	0/0	0/1	0/0	0/0	ENSCAFG00845000541	U6	0.0192308	+	47902
1	2935311	G	A	0/0	0/1	0/0	0/0	ENSCAFG00845000541	U6	0	+	59627
1	2939130	G	T	0/1	0/0	0/0	0/0	ENSCAFG00845000541	U6	0.0961538	+	63446
1	2943099	T	C	0/0	0/0	0/0	0/1	ENSCAFG00845000541	U6	0.211538	+	67415
1	2958534	G	C	0|1	0/0	0/0	0|1	ENSCAFG00845000541	U6	0	+	82850
1	2958538	T	A	0|1	0/0	0/0	0|1	ENSCAFG00845000541	U6	0	+	82854
1	2961830	T	G	0/0	0/0	0|1	0/0	ENSCAFG00845000541	U6	0	+	86146
1	2961831	T	G	0/0	0/0	0|1	0/0	ENSCAFG00845000541	U6	0	+	86147
1	2967237	G	A	0/0	0/1	0/0	0/0	ENSCAFG00845000541	U6	0.0192308	+	91553
1	2982057	C	A	0/1	0/0	0/1	0/0	ENSCAFG00845000541	U6	0.0576923	+	106373
1	2982062	G	T	0/0	0/0	0/0	0|1	ENSCAFG00845000541	U6	0.0384615	+	106378
1	2986768	G	A	0/0	0/1	0/0	0/0	ENSCAFG00845000541	U6	0	+	111084
1	2992928	A	C	0/0	0/0	0/1	0/0	ENSCAFG00845000541	U6	0	+	117244
1	2992929	G	C	0/0	0/0	0/1	0/0	ENSCAFG00845000541	U6	0	+	117245
1	3014759	A	T	0/0	0/1	0/0	0/0	ENSCAFG00845000590	ZNF516	0.0192308	-	100410
1	3015518	G	A	0/1	0/0	0/0	0/0	ENSCAFG00845000590	ZNF516	0	-	99651
1	3054166	C	T	0/0	0/0	0/0	0/1	ENSCAFG00845000590	ZNF516	0	-	61003
1	3058102	G	A	0/1	0/0	0/0	0/0	ENSCAFG00845000590	ZNF516	0	-	57067
1	3061849	C	A	0/0	0/1	0/0	0/0	ENSCAFG00845000590	ZNF516	0.0192308	-	53320
1	3061902	A	G	0/0	0/1	0/0	0/0	ENSCAFG00845000590	ZNF516	0	-	53267
1	3071318	C	A,*	0|1	0/0	0/0	0/0	ENSCAFG00845000590	ZNF516	0.0192308	-	43851
1	3080989	T	G	0/0	0/0	0/1	0/0	ENSCAFG00845000590	ZNF516	0.0192308	-	34180
1	3090918	C	G	0/0	0/0	0/0	0/1	ENSCAFG00845000590	ZNF516	0.211538	-	24251
1	3105561	A	G	0/0	0/1	0/0	0/0	ENSCAFG00845000590	ZNF516	0	-	9608
1	3121057	T	C	0/0	0/0	1/1	0/0	ENSCAFG00845000590	ZNF516	0.576923	.,match
1	3132569	C	T	0/0	0/1	0/0	0/0	ENSCAFG00845000590	ZNF516	0.134615	.,match
1	3133180	C	T	0/0	0/0	0/0	0/1	ENSCAFG00845000590	ZNF516	0.0961538	.,match
1	3140949	G	A	0/0	0/1	0/0	0/0	ENSCAFG00845000590	ZNF516	0.0192308	.,match
1	3154528	C	A	0/1	0/0	0/0	0/0	ENSCAFG00845000590	ZNF516	0	.,match
1	3163216	A	G	0/0	0/1	0/0	0/0	ENSCAFG00845000590	ZNF516	0	.,match
1	3176823	A	C	0/1	0/0	0|1	0/0	ENSCAFG00845000590	ZNF516	0	.,match
1	3246750	G	C	0/0	0|1	0/0	0/0	ENSCAFG00845000590	ZNF516	0	.,match
1	3246751	A	T	0/0	0|1	0/0	0/0	ENSCAFG00845000590	ZNF516	0	.,match
1	3255347	C	T	0/0	0/1	0/0	0/0	ENSCAFG00845000590	ZNF516	0	+	5721
1	3292724	C	T	0/0	0/1	0/0	0/0	ENSCAFG00845000590	ZNF516	0	+	43098
1	3344404	A	G	0/0	0|1	0/0	0/0	ENSCAFG00845000590	ZNF516	0	+	94778
1	3345424	C	T	0/0	0/1	0/0	0/0	ENSCAFG00845000590	ZNF516	0	+	95798
1	3348781	A	T	0/1	0/0	0/0	0/0	ENSCAFG00845000590	ZNF516	0	+	99155
1	3375235	G	A	0/0	0/0	0/0	0/1	ENSCAFG00845000590	ZNF516	0	+	125609
1	3392207	T	G	0/0	0/0	0|1	0|1	ENSCAFG00845000590	ZNF516	0.0192308	+	142581
1	3392209	C	G	0/0	0/0	0|1	0|1	ENSCAFG00845000590	ZNF516	0.0192308	+	142583
1	3392213	A	T	0/0	0/0	0/0	0|1	ENSCAFG00845000590	ZNF516	0.0192308	+	142587
1	3392214	C	A	0/0	0/0	0/0	0|1	ENSCAFG00845000590	ZNF516	0.0192308	+	142588
1	3394144	T	C	0/0	0/1	0/0	0/0	ENSCAFG00845000590	ZNF516	0	+	144518
1	3398367	A	T	0/1	0/0	0/0	0/0	ENSCAFG00845000590	ZNF516	0	+	148741
1	3400890	A	G	0/0	0/1	0/0	0/0	ENSCAFG00845000590	ZNF516	0.0192308	+	151264
1	3417461	C	T	0/0	0/1	0/0	0/0	ENSCAFG00845000590	ZNF516	0	+	167835
1	3422969	G	C	0/0	0/0	0/0	0|1	ENSCAFG00845000590	ZNF516	0.0192308	+	173343
1	3435832	A	T	0/0	0/0	0/0	0/1	ENSCAFG00845000590	ZNF516	0	+	186206
1	3518565	T	G	0/0	0/0	0/1	0/0	ENSCAFG00845000590	ZNF516	0	+	268939
1	3521312	G	A	0/0	0/0	0/0	0/1	ENSCAFG00845000590	ZNF516	0	+	271686
1	3524367	T	A	0/0	0/1	0/0	0/0	ENSCAFG00845000590	ZNF516	0	+	274741
1	3536445	A	T	0/0	0/0	0/0	0|1	ENSCAFG00845000590	ZNF516	0	+	286819
1	3536453	C	T	0/0	0/0	0/0	0|1	ENSCAFG00845000590	ZNF516	0.0192308	+	286827
1	3536487	C	T	0/0	0/1	0/0	0/0	ENSCAFG00845000590	ZNF516	0.0192308	+	286861
1	3557897	C	T	0/0	0/1	0/0	0/0	ENSCAFG00845000590	ZNF516	0	+	308271
1	3581876	A	G	0/0	0/1	0/0	0/0	ENSCAFG00845000590	ZNF516	0	+	332250
1	3593942	C	G	0/1	0/0	0/0	0/0	ENSCAFG00845000590	ZNF516	0	+	344316
1	3608927	A	T	0/0	0/0	0|1	0/0	ENSCAFG00845000590	ZNF516	0.0961538	+	359301
1	3608931	C	G	0/0	0/0	0|1	0|1	ENSCAFG00845000590	ZNF516	0.134615	+	359305
1	3608940	C	G	0/0	0/1	0/0	0|1	ENSCAFG00845000590	ZNF516	0.0769231	+	359314
1	3610546	C	T	0/0	0/1	0/0	0/0	ENSCAFG00845000590	ZNF516	0	+	360920
1	3652360	A	G	0/0	0/1	0/0	0/0	ENSCAFG00845000638	TSHZ1	0	-	385016
1	3693424	C	T	0/0	0/0	0/0	0/1	ENSCAFG00845000638	TSHZ1	0	-	343952
1	3695328	A	G	0/0	0/1	0/0	0/0	ENSCAFG00845000638	TSHZ1	0.0192308	-	342048
1	3712619	C	T	0/1	0/0	0/0	0/0	ENSCAFG00845000638	TSHZ1	0	-	324757
1	3733661	A	C	0/1	0/0	0/0	0/0	ENSCAFG00845000638	TSHZ1	0	-	303715
1	3747145	A	G	0/0	0/0	0/0	0/1	ENSCAFG00845000638	TSHZ1	0	-	290231
1	3751179	G	A	0/0	0/1	0/0	0/0	ENSCAFG00845000638	TSHZ1	0	-	286197
1	3772581	C	A	0/1	0/0	0/0	0/0	ENSCAFG00845000638	TSHZ1	0	-	264795
1	3776643	C	T	0/0	0/1	0/0	0/0	ENSCAFG00845000638	TSHZ1	0.0192308	-	260733
1	3782949	C	T	0/0	0/0	0/0	0/1	ENSCAFG00845000638	TSHZ1	0	-	254427
1	3807310	A	C	0/0	0/0	0/0	0|1	ENSCAFG00845000638	TSHZ1	0.0576923	-	230066
1	3822200	A	G	0/0	0/0	0/0	0|1	ENSCAFG00845000638	TSHZ1	0.0769231	-	215176
1	3822201	C	G	0/0	0/0	0/0	0|1	ENSCAFG00845000638	TSHZ1	0.0961538	-	215175
1	3822202	T	G	0/0	0/0	0/0	0|1	ENSCAFG00845000638	TSHZ1	0.0769231	-	215174
1	3859371	A	T	0/0	0/0	0/0	0/1	ENSCAFG00845000638	TSHZ1	0	-	178005
1	3875671	C	A	0/0	0/0	0|1	0/0	ENSCAFG00845000638	TSHZ1	0.0961538	-	161705
1	3893315	T	A	0/0	0/0	0/0	0/1	ENSCAFG00845000638	TSHZ1	0	-	144061
1	3894976	T	C	0/0	0/0	0/0	0/1	ENSCAFG00845000638	TSHZ1	0	-	142400
1	3919287	T	A	0/0	0|1	0/0	0/0	ENSCAFG00845000638	TSHZ1	0.0192308	-	118089
1	3919292	T	A	0/0	0|1	0/0	0/0	ENSCAFG00845000638	TSHZ1	0.0192308	-	118084
1	3919599	C	G	0/0	0/0	0/0	0/1	ENSCAFG00845000638	TSHZ1	0	-	117777
1	3951150	A	T	0/0	0/0	0/0	0/1	ENSCAFG00845000638	TSHZ1	0	-	86226
1	3963752	T	G	0/0	0/0	0/1	0/0	ENSCAFG00845000638	TSHZ1	0	-	73624
1	3965488	C	T	0/0	0/0	0/0	0/1	ENSCAFG00845000638	TSHZ1	0	-	71888
1	3980096	A	T	0/0	0/0	0|1	0/0	ENSCAFG00845000638	TSHZ1	0	-	57280
1	3980101	C	G,T	0/0	0/0	0|1	0/1	ENSCAFG00845000638	TSHZ1	0	-	57275
1	4001145	C	T	0/1	0/0	0/0	0/0	ENSCAFG00845000638	TSHZ1	0	-	36231
1	4050683	G	A	0/0	0/0	0/0	0/1	ENSCAFG00845000638	TSHZ1	0	.,match
1	4060159	G	T	0/0	0/0	0/0	0/1	ENSCAFG00845000638	TSHZ1	0	.,match
1	4085811	T	G	0/1	0/0	0/0	0/0	ENSCAFG00845000638	TSHZ1	0.0192308	.,match
1	4095560	C	T	0/0	0/0	0/0	0/1	ENSCAFG00845000638	TSHZ1	0	.,match
1	4096735	A	T	0/0	1/1	0/0	0/0	ENSCAFG00845000638	TSHZ1	0.711538	.,match
1	4112943	C	A	0/0	0/0	0/0	0/1	ENSCAFG00845000638	TSHZ1	0.423077	.,match
1	4114159	T	G	0/0	0/0	0/1	0/0	ENSCAFG00845000638	TSHZ1	0.192308	.,match
1	4126519	A	G	0/0	0/0	0/0	0/1	ENSCAFG00845000664	ZADH2	0	+	3449
1	4147778	C	T	0/0	0/0	0/0	0/1	ENSCAFG00845000664	ZADH2	0.0384615	+	24708
1	4184266	C	T	0/1	0/0	0/0	0/0	ENSCAFG00845000698	ZNF407	0.0192308	-	49478
1	4195952	A	*,G	0/1	0/0	0/0	0/0	ENSCAFG00845000698	ZNF407	0.0192308	-	37792
1	4257244	C	T	0/0	0/0	0/0	0/1	ENSCAFG00845000698	ZNF407	0	.,match
1	4262373	G	A	0/0	0/0	0/0	0/1	ENSCAFG00845000698	ZNF407	0	.,match
1	4268662	A	T	0/0	0|1	0/0	0/0	ENSCAFG00845000698	ZNF407	0	.,match
1	4342837	C	T	0/1	0/0	0/0	0/0	ENSCAFG00845000698	ZNF407	0	.,match
1	4343334	C	A	0/0	0/0	0/0	0/1	ENSCAFG00845000698	ZNF407	0	.,match
1	4358784	T	G	0/0	0/0	0/0	0/1	ENSCAFG00845000698	ZNF407	0	.,match
1	4391292	G	T	0/0	0/0	0/0	0/1	ENSCAFG00845000698	ZNF407	0	.,match
1	4400121	C	T	0/0	0/0	0/0	0/1	ENSCAFG00845000698	ZNF407	0	.,match
1	4400194	A	T	0/0	0/1	0/0	0/0	ENSCAFG00845000698	ZNF407	0	.,match
1	4406129	A	C	0/1	0/0	0/0	0/0	ENSCAFG00845000698	ZNF407	0	.,match
1	4421014	C	A	0/0	0/0	0/0	0/1	ENSCAFG00845000698	ZNF407	0	.,match
1	4436480	C	A	0/0	0/0	0/0	0|1	ENSCAFG00845000698	ZNF407	0	.,match
1	4449094	C	T	0/0	0/1	0/0	0/0	ENSCAFG00845000698	ZNF407	0	.,match
1	4478047	T	C	0/0	0/0	0/0	0/1	ENSCAFG00845000698	ZNF407	0	.,match
1	4508142	A	C	0/0	0/0	0/0	0/1	ENSCAFG00845000698	ZNF407	0.0192308	.,match
1	4516343	G	A	0/1	0/0	0/0	0/0	ENSCAFG00845000698	ZNF407	0	.,match
1	4523063	G	A	0/0	0/0	0/0	0/1	ENSCAFG00845000698	ZNF407	0	.,match
1	4529008	T	C	0/0	0/0	0/0	0/1	ENSCAFG00845000698	ZNF407	0	.,match
1	4562720	C	T	0/0	0/0	0/0	0/1	ENSCAFG00845000698	ZNF407	0.0192308	.,match
1	4607386	A	T	0/0	0/0	0/0	0/1	ENSCAFG00845000698	ZNF407	0.0192308	.,match
1	4661154	C	A	0/0	0/0	0|1	0/0	ENSCAFG00845000698	ZNF407	0.153846	.,match
1	4673981	C	G	0/1	0/0	0/0	0/0	ENSCAFG00845000698	ZNF407	0	.,match
1	4679934	T	C	0/0	0|1	0/0	0/0	ENSCAFG00845000698	ZNF407	0.0961538	+	255
1	4679938	T	C	0/0	0|1	0/0	0/0	ENSCAFG00845000698	ZNF407	0.0961538	+	259
1	4683381	A	G,T	0/0	0/0	0/0	0|1	ENSCAFG00845000751	CNDP1	0.153846	-	2907
1	4683385	A	G,T	0/0	0/0	0/0	0|1	ENSCAFG00845000751	CNDP1	0.134615	-	2903
1	4686137	C	T	0/0	0/0	0/0	0/1	ENSCAFG00845000751	CNDP1	0.0192308	-	151
1	4705040	T	C	0/1	0/0	0/0	0/0	ENSCAFG00845000751	CNDP1	0	.,match
1	4738039	G	T	0/0	0/0	0/0	0|1	ENSCAFG00845000777	CNDP2	0.0192308	.,match
1	4779010	G	A	0/0	0/1	0/0	0/0	ENSCAFG00845000817	DIPK1C	0	.,match
1	4781592	T	A,C	0/0	0|1	0/0	0|1	ENSCAFG00845000817	DIPK1C	0.0192308	.,match
1	4781598	G	C	0/0	0|1	0/0	0|1	ENSCAFG00845000817	DIPK1C	0.0192308	.,match
1	4784356	C	A	0/0	0/0	0/0	0/1	ENSCAFG00845000817	DIPK1C	0	.,match
1	4793146	C	T	0/1	0/0	0/0	0/0	ENSCAFG00845000817	DIPK1C	0.0384615	+	2680
1	4824362	G	A	0/1	0/0	0/0	0/0	ENSCAFG00845000859	C18orf63	0	-	18130
1	4826485	C	T	0/1	0/0	0/0	0/0	ENSCAFG00845000859	C18orf63	0.0192308	-	16007
1	4846114	G	A	0/0	0/1	0/0	0/0	ENSCAFG00845000859	C18orf63	0	.,match
1	4876352	C	T	0/0	0/0	0/0	0/1	ENSCAFG00845000859	C18orf63	0	.,match
1	4912788	C	T	0/0	0/0	0/0	0/1	ENSCAFG00845000926	CYB5A	0	.,match
1	4916101	G	C	0/1	0/0	0/0	0/0	ENSCAFG00845000926	CYB5A	0	.,match
1	4923813	T	A	0/0	0/0	0/0	0/1	ENSCAFG00845000926	CYB5A	0	+	1785
1	4928601	T	G	0/1	0/0	0/0	0/0	ENSCAFG00845000926	CYB5A	0	+	6573
1	4937578	A	C	0/0	0/0	0/0	0|1	ENSCAFG00845000926	CYB5A	0	+	15550
1	4954016	G	T	0/0	0/1	0/0	0/0	ENSCAFG00845000926	CYB5A	0	+	31988
1	4962322	C	T	0/1	0/0	0/0	0/0	ENSCAFG00845000972	TIMM21	0	-	23793
1	4984805	G	C	0/0	0/0	0|1	0/0	ENSCAFG00845000972	TIMM21	0.0384615	-	1310
1	5000398	T	A	0|1	0/1	0/0	0/0	ENSCAFG00845000996	FBXO15	0	.,match
1	5036335	G	A	0/0	0/1	0/0	0/0	ENSCAFG00845000996	FBXO15	0	.,match
1	5036609	C	A	0/0	0/1	0/0	0/0	ENSCAFG00845000996	FBXO15	0	.,match
1	5045415	C	A	0/0	0/1	0/0	0/0	ENSCAFG00845000996	FBXO15	0.153846	+	5273
1	5056140	T	C	0/0	0|1	0/0	0/0	ENSCAFG00845000996	FBXO15	0.115385	+	15998
1	5070396	C	G	0/0	0|1	0/0	0/0	ENSCAFG00845000996	FBXO15	0.461538	+	30254
1	5072586	C	T	0/0	0/1	0/0	0/0	ENSCAFG00845000996	FBXO15	0.0192308	+	32444
1	5072951	T	C	0/0	0|1	0/0	0/0	ENSCAFG00845000996	FBXO15	0.115385	+	32809
1	5085878	G	T	0/0	0/1	0/0	0/0	ENSCAFG00845000996	FBXO15	0	+	45736
1	5090048	C	A	0/0	0/1	0/0	0/0	ENSCAFG00845000996	FBXO15	0	+	49906
1	5102860	C	A,T	0/0	0/0	0|1	0/0	ENSCAFG00845001028	MAPRE1	0.0384615	-	55351
1	5203452	C	T	0/0	0/0	0/0	0/1	ENSCAFG00845001028	MAPRE1	0	+	42668
1	5244391	G	C	1/1	0/0	0/0	0/0	ENSCAFG00845001028	MAPRE1	0.115385	+	83607
1	5321524	A	T	0/0	0/0	0/0	0/1	ENSCAFG00845001028	MAPRE1	0	+	160740
1	5329390	C	T	0/0	0/1	0/0	0/0	ENSCAFG00845001028	MAPRE1	0	+	168606
1	5341313	C	T	0/0	0/0	0/0	0/1	ENSCAFG00845001028	MAPRE1	0	+	180529
1	5353016	C	T	0|1	0/0	0/0	0/0	ENSCAFG00845001028	MAPRE1	0	+	192232
1	5353208	C	T	0/0	0/0	0/0	0/1	ENSCAFG00845001028	MAPRE1	0.211538	+	192424
1	5359214	G	A	0/1	0/0	0/0	0/0	ENSCAFG00845001028	MAPRE1	0	+	198430
1	5359297	G	A	0/0	0/0	0/0	0/1	ENSCAFG00845001028	MAPRE1	0	+	198513
1	5363510	T	C	0/1	0/0	0/0	0/0	ENSCAFG00845001028	MAPRE1	0	+	202726
1	5365770	T	C	0/0	0/0	0/0	0/1	ENSCAFG00845001028	MAPRE1	0	+	204986
1	5384686	G	C	0/0	0/0	0/0	0/1	ENSCAFG00845001028	MAPRE1	0	+	223902
1	5405608	G	A	0/0	0/0	0/0	0/1	ENSCAFG00845001028	MAPRE1	0	+	244824
1	5413459	A	G	0/0	0/0	0/1	0/0	ENSCAFG00845001028	MAPRE1	0	+	252675
1	5416179	C	A	0/0	0/0	0/0	0/1	ENSCAFG00845001028	MAPRE1	0	+	255395
1	5449648	T	A	0/0	0/0	0/0	0/1	ENSCAFG00845001028	MAPRE1	0	+	288864
1	5475473	G	T	0/0	0/0	0/0	0|1	ENSCAFG00845001028	MAPRE1	0.0192308	+	314689
1	5476854	C	A	0/0	0/0	0/0	0/1	ENSCAFG00845001028	MAPRE1	0	+	316070
1	5507855	T	C	0/0	0/0	0/0	0/1	ENSCAFG00845001028	MAPRE1	0	+	347071
1	5511772	T	C	0/0	0/1	0/0	0/0	ENSCAFG00845001028	MAPRE1	0	+	350988
1	5521893	G	A	0/0	0/0	0/1	0/0	ENSCAFG00845001028	MAPRE1	0	+	361109
1	5522178	A	C	0/0	0/0	0/1	0/0	ENSCAFG00845001028	MAPRE1	0	+	361394
1	5526445	T	C	0/0	0/0	0/0	0/1	ENSCAFG00845001028	MAPRE1	0	+	365661
1	5528902	G	A	0/0	0/0	0/0	0/1	ENSCAFG00845001028	MAPRE1	0.0192308	+	368118
1	5542992	A	C	0/1	0/0	0/0	0/0	ENSCAFG00845001028	MAPRE1	0	+	382208
1	5565144	T	A	0/0	0/1	0/0	0/0	ENSCAFG00845001049	NETO1	0	-	364559
1	5567120	T	C	0/0	0/0	1/1	0/0	ENSCAFG00845001049	NETO1	0.173077	-	362583
1	5572240	C	G	0/0	0/0	0/1	0/0	ENSCAFG00845001049	NETO1	0	-	357463
1	5574826	T	C	0/0	0/0	0/0	0/1	ENSCAFG00845001049	NETO1	0.0192308	-	354877
1	5578478	T	C	0/0	0/1	0/0	0/0	ENSCAFG00845001049	NETO1	0	-	351225
1	5592793	T	A	0/0	0/0	0/1	0/0	ENSCAFG00845001049	NETO1	0	-	336910
1	5595997	C	A,*	0/0	0/0	0/0	0/1	ENSCAFG00845001049	NETO1	0.0384615	-	333706
1	5608371	T	C	0/1	0/0	0/0	0/0	ENSCAFG00845001049	NETO1	0	-	321332
1	5612993	T	A	0/1	0/0	0/0	0/0	ENSCAFG00845001049	NETO1	0	-	316710
1	5620736	C	T	0/0	0/0	0/1	0/0	ENSCAFG00845001049	NETO1	0.0192308	-	308967
1	5625183	G	A	0/0	0/0	0/0	0|1	ENSCAFG00845001049	NETO1	0	-	304520
1	5637666	C	A	0/1	0/0	0/0	0/0	ENSCAFG00845001049	NETO1	0.0384615	-	292037
1	5643095	G	A	0/0	0/0	0/0	0/1	ENSCAFG00845001049	NETO1	0	-	286608
1	5643160	G	A	0/0	0/1	0/0	0/0	ENSCAFG00845001049	NETO1	0	-	286543
1	5651384	A	G	0/0	0/1	0/0	0/0	ENSCAFG00845001049	NETO1	0	-	278319
1	5654320	C	G	0/0	0/0	0/1	0/0	ENSCAFG00845001049	NETO1	0	-	275383
1	5667784	G	T	0/0	0/1	0/0	0/0	ENSCAFG00845001049	NETO1	0	-	261919
1	5678517	A	G	0/0	0/1	0/0	0/0	ENSCAFG00845001049	NETO1	0	-	251186
1	5684732	G	T	0/0	0/1	0/0	0/0	ENSCAFG00845001049	NETO1	0	-	244971
1	5692509	C	T	0/0	0/0	0/0	0/1	ENSCAFG00845001049	NETO1	0	-	237194
1	5695392	A	G	0/1	0/0	0/0	0/0	ENSCAFG00845001049	NETO1	0	-	234311
1	5701475	G	A	0/0	0/0	0/0	0/1	ENSCAFG00845001049	NETO1	0	-	228228
1	5708797	C	T	0/0	0/0	0/0	0/1	ENSCAFG00845001049	NETO1	0	-	220906
1	5709716	T	C	0/0	0/1	0/0	0/0	ENSCAFG00845001049	NETO1	0	-	219987
1	5722063	A	T	0/0	0/0	0/0	0/1	ENSCAFG00845001049	NETO1	0	-	207640
1	5725652	T	G	0/0	0/0	0/0	0/1	ENSCAFG00845001049	NETO1	0	-	204051
1	5743680	A	G	0/0	0/0	0/0	0/1	ENSCAFG00845001049	NETO1	0	-	186023
1	5744730	T	C	0/0	0/1	0/0	0/0	ENSCAFG00845001049	NETO1	0	-	184973
1	5751173	C	T	0/0	0/0	0/0	0/1	ENSCAFG00845001049	NETO1	0	-	178530
1	5756669	G	A	0/0	0/1	0/0	0/0	ENSCAFG00845001049	NETO1	0	-	173034
1	5760187	T	A	0/0	0|1	0/0	0/0	ENSCAFG00845001049	NETO1	0	-	169516
1	5763500	C	T	0/1	0/0	0/0	0/0	ENSCAFG00845001049	NETO1	0.0192308	-	166203
1	5765803	G	A	0/0	0/1	0/0	0/0	ENSCAFG00845001049	NETO1	0	-	163900
1	5775922	T	A	0/0	0/0	0/0	0/1	ENSCAFG00845001049	NETO1	0	-	153781
1	5791742	C	A	0/0	0/1	0/0	0/0	ENSCAFG00845001049	NETO1	0.0192308	-	137961
1	5793078	A	*,T	0/0	0/0	0/1	0/0	ENSCAFG00845001049	NETO1	0	-	136625
1	5812138	A	G	0/0	0/1	0/0	0/0	ENSCAFG00845001049	NETO1	0	-	117565
1	5813755	T	A	0/1	0/0	0/0	0/0	ENSCAFG00845001049	NETO1	0	-	115948
1	5836357	C	A	0/0	0/0	0/0	0/1	ENSCAFG00845001049	NETO1	0	-	93346
1	5845379	T	A	0/0	0/0	0/0	0/1	ENSCAFG00845001049	NETO1	0.0576923	-	84324
1	5846859	G	A	0/0	0/1	0/0	0/0	ENSCAFG00845001049	NETO1	0	-	82844
1	5861050	T	G	0/0	0/0	0/0	0/1	ENSCAFG00845001049	NETO1	0.0384615	-	68653
1	5865021	C	T	0/1	0/0	0/0	0/0	ENSCAFG00845001049	NETO1	0	-	64682
1	5870136	C	A	0/1	0/0	0/0	0/0	ENSCAFG00845001049	NETO1	0.0192308	-	59567
1	5927259	C	G	0/0	0/0	0/0	0|1	ENSCAFG00845001049	NETO1	0.25	-	2444
1	5934103	A	*,G	0/0	0/0	0/0	0/1	ENSCAFG00845001049	NETO1	0	.,match
1	5947195	T	*,C	0/0	0/0	0/0	1/1	ENSCAFG00845001049	NETO1	0.307692	.,match
1	5954963	G	T	0/0	0/1	0/0	0/0	ENSCAFG00845001049	NETO1	0	.,match
1	5989006	G	A	0/0	0/1	0/0	0/0	ENSCAFG00845001049	NETO1	0	.,match
1	5993147	C	T	0/0	0/0	0/0	0/1	ENSCAFG00845001049	NETO1	0	.,match
1	6023204	G	A	0/0	0/0	0/0	0/1	ENSCAFG00845001049	NETO1	0.0192308	.,match
1	6038389	G	A	0/0	0/0	0/0	0/1	ENSCAFG00845001049	NETO1	0	.,match
1	6067972	A	G	0/0	0/0	0/1	0/0	ENSCAFG00845001049	NETO1	0	+	23519
1	6094254	T	A	0/0	0/1	0/0	0/0	ENSCAFG00845001049	NETO1	0	+	49801
1	6103160	T	A	0/0	0/0	0|1	0/0	ENSCAFG00845001049	NETO1	0.0384615	+	58707
1	6103181	T	A	0/0	0|1	0/0	0|1	ENSCAFG00845001049	NETO1	0	+	58728
1	6103186	T	A	0/0	0|1	0/0	0|1	ENSCAFG00845001049	NETO1	0	+	58733
1	6107952	C	G	0/0	0/0	0/1	0/0	ENSCAFG00845001049	NETO1	0.5	+	63499
1	6112656	T	C	0/0	0/0	0/0	0/1	ENSCAFG00845001049	NETO1	0	+	68203
1	6120776	T	A	0/0	0/0	0/0	0/1	ENSCAFG00845001098	CBLN2	0	-	70851
1	6122759	C	T	0/0	0/0	0/0	0/1	ENSCAFG00845001098	CBLN2	0	-	68868
1	6127194	G	C	0|1	0/0	0/0	0|0	ENSCAFG00845001098	CBLN2	0.0192308	-	64433
1	6127199	A	C	0|1	0/0	0/0	0|0	ENSCAFG00845001098	CBLN2	0.0192308	-	64428
1	6171805	G	T	0/0	0/1	0/0	0/0	ENSCAFG00845001098	CBLN2	0	-	19822
1	6192256	C	A	0/0	0/0	1|1	0/0	ENSCAFG00845001098	CBLN2	0.134615	.,match
1	6196157	G	C	0/1	0/0	0|1	0/0	ENSCAFG00845001098	CBLN2	0.0576923	.,match
1	6196161	T	A	0/0	0/0	0|1	0/0	ENSCAFG00845001098	CBLN2	0.0576923	.,match
1	6236132	A	*,T	0|1	0/0	0/0	0/0	ENSCAFG00845001098	CBLN2	0.0192308	+	36638
1	6244786	C	A	0/0	0/0	0|1	0|1	ENSCAFG00845001098	CBLN2	0.0192308	+	45292
1	6244792	G	T	0/0	0/0	0|1	0|1	ENSCAFG00845001098	CBLN2	0	+	45298
1	6265890	T	G	0/0	0/0	1/1	0/0	ENSCAFG00845001098	CBLN2	0.153846	+	66396
1	6285391	A	G	0/0	0/0	0/0	0/1	ENSCAFG00845001098	CBLN2	0.0192308	+	85897
1	6312768	G	T	0/0	0/1	0/0	0/0	ENSCAFG00845001098	CBLN2	0.0192308	+	113274
1	6322552	T	C	0/0	0/1	0/0	0/0	ENSCAFG00845001098	CBLN2	0	+	123058
1	6333098	C	T	0/0	0/0	0/0	0/1	ENSCAFG00845001098	CBLN2	0	+	133604
1	6337348	C	A	0/0	0/0	0/0	0|1	ENSCAFG00845001098	CBLN2	0.0192308	+	137854
1	6355251	C	A	0/0	0/1	0/0	0/0	ENSCAFG00845001098	CBLN2	0	+	155757
1	6401714	C	T	0/0	0/0	0/0	0/1	ENSCAFG00845001098	CBLN2	0	+	202220
1	6402114	T	C	0/0	0/0	0/0	0/1	ENSCAFG00845001098	CBLN2	0	+	202620
1	6404667	T	G	0/0	0|1	0/0	0/0	ENSCAFG00845001098	CBLN2	0.0384615	+	205173
1	6440462	G	A	0/0	0/0	0/0	0/1	ENSCAFG00845001098	CBLN2	0.0192308	+	240968
1	6443539	G	A	0/0	0/0	0/0	0/1	ENSCAFG00845001098	CBLN2	0.0192308	+	244045
1	6461722	G	C	0/0	0/0	0/0	0/1	ENSCAFG00845001098	CBLN2	0.0192308	+	262228
1	6462581	G	A	0/0	0/0	0/0	0/1	ENSCAFG00845001098	CBLN2	0	+	263087
1	6463622	T	C	0/0	0/0	0/0	0|1	ENSCAFG00845001098	CBLN2	0	+	264128
1	6468127	A	G	0/0	0/0	0/1	0/0	ENSCAFG00845001098	CBLN2	0	+	268633
1	6468400	A	T	0/0	0/1	0/0	0/0	ENSCAFG00845001098	CBLN2	0	+	268906
1	6487495	C	T	0/0	0/0	0/0	0/1	ENSCAFG00845001098	CBLN2	0	+	288001
1	6514970	C	T	0/0	0/0	0/0	0/1	ENSCAFG00845001098	CBLN2	0	+	315476
1	6523581	C	T	0/0	1|1	0/0	0/0	ENSCAFG00845001098	CBLN2	0.557692	+	324087
1	6530379	G	A	0/0	0/1	0/0	0/0	ENSCAFG00845001098	CBLN2	0.0384615	+	330885
1	6531870	C	A	0/0	0/0	0/1	0/0	ENSCAFG00845001098	CBLN2	0	+	332376
1	6536757	C	T	0/0	0|1	0/0	0/0	ENSCAFG00845001098	CBLN2	0	+	337263
1	6555786	T	G	0/0	0/0	0/0	0/1	ENSCAFG00845001098	CBLN2	0	+	356292
1	6575398	T	G	0/0	0/0	0/0	0/1	ENSCAFG00845001098	CBLN2	0	+	375904
1	6581285	G	A	0/1	0/0	0/0	0/0	ENSCAFG00845001098	CBLN2	0	+	381791
1	6597118	A	T	0/0	0/0	0/0	0/1	ENSCAFG00845001098	CBLN2	0	+	397624
1	6599793	G	T	0/1	0/0	0/0	0/0	ENSCAFG00845001098	CBLN2	0	+	400299
1	6639574	G	C	0/0	0|1	0/0	0/0	ENSCAFG00845001098	CBLN2	0.5	+	440080
1	6649599	T	C	0/0	0/0	0|1	0|1	ENSCAFG00845001098	CBLN2	0.0192308	+	450105
1	6649604	G	C	0/0	0/0	0|1	0|1	ENSCAFG00845001098	CBLN2	0.0384615	+	450110
1	6651510	T	C	0/0	0/1	0/0	0/0	ENSCAFG00845001098	CBLN2	0	+	452016
1	6664185	T	C	0/0	0/0	0/0	0/1	ENSCAFG00845001098	CBLN2	0.0192308	+	464691
1	6664279	C	G	0/0	0/0	0/0	0/1	ENSCAFG00845001098	CBLN2	0.0192308	+	464785
1	6714537	G	A	0/0	0/1	0/0	0/0	ENSCAFG00845001098	CBLN2	0	+	515043
1	6716999	A	G	0/0	0/0	0/1	0/1	ENSCAFG00845001098	CBLN2	0	+	517505
1	6753831	G	A	0/0	0/1	0/0	0/0	ENSCAFG00845001098	CBLN2	0	+	554337
1	6761858	G	T	0/0	0/0	./.	1/1	ENSCAFG00845001098	CBLN2	0.788462	+	562364
1	6774839	T	C	0/0	0/0	0/0	0/1	ENSCAFG00845001098	CBLN2	0	+	575345
1	6806196	C	T	0/0	0/1	0/0	0/0	ENSCAFG00845001098	CBLN2	0	+	606702
1	6897566	A	T	0/1	0/0	0/0	0/0	ENSCAFG00845001098	CBLN2	0	+	698072
1	6899604	C	T	0/0	0/1	0/0	0/0	ENSCAFG00845001098	CBLN2	0.0576923	+	700110
1	6903558	G	A	0/1	0/0	0/0	0/0	ENSCAFG00845001098	CBLN2	0	+	704064
1	6908718	T	C	0/0	0/1	0/0	0/0	ENSCAFG00845001098	CBLN2	0	+	709224
1	6909464	T	C,*	0/0	0/0	0|1	0/0	ENSCAFG00845001098	CBLN2	0.0769231	+	709970
1	6910286	C	T	0/0	0/0	0/0	0/1	ENSCAFG00845001098	CBLN2	0	+	710792
1	6923304	T	A	0/1	0/0	0/0	0/0	ENSCAFG00845001098	CBLN2	0	+	723810
1	6929670	T	G	0/1	0/0	0/0	0/0	ENSCAFG00845001098	CBLN2	0	+	730176
1	6942692	C	T	0/0	0/0	0/0	0/1	ENSCAFG00845001098	CBLN2	0	+	743198
1	6953873	T	A,*	0/0	0/0	0/1	0/0	ENSCAFG00845001098	CBLN2	0	+	754379
1	6969389	G	A	0/0	0/1	0/0	0/0	ENSCAFG00845001098	CBLN2	0	+	769895
1	6969492	G	A	0/0	0/0	0/0	0/1	ENSCAFG00845001098	CBLN2	0	+	769998
1	6982236	T	C	0/1	0/0	0/0	0/0	ENSCAFG00845001098	CBLN2	0.0192308	+	782742
1	6987422	G	T	0/0	0/1	0/0	0/0	ENSCAFG00845001098	CBLN2	0	+	787928
1	7009490	G	A	0/1	0/0	0/0	0/0	ENSCAFG00845001098	CBLN2	0	+	809996
1	7012558	G	A	0/1	0/0	0/0	0/0	ENSCAFG00845001098	CBLN2	0.0384615	+	813064
1	7028779	A	T	0/0	0/1	0/0	0/0	ENSCAFG00845001098	CBLN2	0	+	829285
1	7035854	T	C	0|1	0/0	0/0	0/0	ENSCAFG00845001098	CBLN2	0	+	836360
1	7036232	C	T	0/1	0/0	0/0	0/0	ENSCAFG00845001098	CBLN2	0.0192308	+	836738
1	7087395	T	A	0/1	0/0	0/0	0/0	ENSCAFG00845001189	SOCS6	0	-	827582
1	7096283	T	G	0/0	0/1	0/0	0/0	ENSCAFG00845001189	SOCS6	0	-	818694
1	7107591	T	A	0/0	0/1	0/0	0/0	ENSCAFG00845001189	SOCS6	0.0192308	-	807386
1	7116998	T	A	0/1	0/0	0/0	0/0	ENSCAFG00845001189	SOCS6	0	-	797979
1	7120567	G	T	0/0	0/1	0/0	0/0	ENSCAFG00845001189	SOCS6	0	-	794410
1	7135042	A	T	0/0	0/1	0/0	0/0	ENSCAFG00845001189	SOCS6	0.0384615	-	779935
1	7185923	G	T	0/0	0/0	0/0	0/1	ENSCAFG00845001189	SOCS6	0	-	729054
1	7197942	A	T	0/0	0/1	0/0	0/0	ENSCAFG00845001189	SOCS6	0	-	717035
1	7216636	C	A	0/1	0/0	0/0	0/0	ENSCAFG00845001189	SOCS6	0	-	698341
1	7224102	T	G	0/0	0/1	0/0	0/0	ENSCAFG00845001189	SOCS6	0	-	690875
1	7237177	C	T	0/0	0/1	0/0	0/0	ENSCAFG00845001189	SOCS6	0	-	677800
1	7241673	T	A	0/0	0/0	0/0	0/1	ENSCAFG00845001189	SOCS6	0	-	673304
1	7275429	C	G	0/1	0/0	0/0	0/0	ENSCAFG00845001189	SOCS6	0.0192308	-	639548
1	7288800	T	C	0/1	0/0	0/0	0/0	ENSCAFG00845001189	SOCS6	0	-	626177
1	7294908	C	G	0/1	0/0	0/0	0/0	ENSCAFG00845001189	SOCS6	0.0192308	-	620069
1	7341283	A	G	0|1	0/0	0/0	0/0	ENSCAFG00845001189	SOCS6	0	-	573694
1	7348266	G	A	0/0	0/0	0/0	0/1	ENSCAFG00845001189	SOCS6	0.0576923	-	566711
1	7372902	G	A,T	0/0	0/0	0/1	0/0	ENSCAFG00845001189	SOCS6	0	-	542075
1	7379066	C	T	0/1	0/0	0/0	0/0	ENSCAFG00845001189	SOCS6	0.0192308	-	535911
1	7402503	G	A	0/0	0/0	1/1	0/0	ENSCAFG00845001189	SOCS6	0	-	512474
1	7413497	C	A	0/0	0/1	0/0	0/0	ENSCAFG00845001189	SOCS6	0	-	501480
1	7416704	G	T	0/0	0/1	0/0	0/0	ENSCAFG00845001189	SOCS6	0.0192308	-	498273
1	7430742	C	G	0/0	0/0	0/0	0/1	ENSCAFG00845001189	SOCS6	0	-	484235
1	7442828	A	C	0/1	0/0	0/0	0/0	ENSCAFG00845001189	SOCS6	0	-	472149
1	7455406	C	T	0/0	0/1	0/0	0/0	ENSCAFG00845001189	SOCS6	0	-	459571
1	7466857	G	C	0/1	0/0	0/0	0/0	ENSCAFG00845001189	SOCS6	0	-	448120
1	7484157	G	A	0/0	0/1	0/0	0/0	ENSCAFG00845001189	SOCS6	0	-	430820
1	7485194	G	A	0/1	0/0	0/0	0/0	ENSCAFG00845001189	SOCS6	0.0192308	-	429783
1	7509108	A	C	0/0	0|1	0/0	0/0	ENSCAFG00845001189	SOCS6	0.0192308	-	405869
1	7510297	G	A	0/0	0|1	0/0	0/0	ENSCAFG00845001189	SOCS6	0	-	404680
1	7530750	A	G	0/0	0/0	0/0	0/1	ENSCAFG00845001189	SOCS6	0	-	384227
1	7588418	G	C	0/0	0/0	0/0	0/1	ENSCAFG00845001189	SOCS6	0	-	326559
1	7593011	G	A	0/0	0/1	0/0	0/0	ENSCAFG00845001189	SOCS6	0	-	321966
1	7612894	T	G	0/0	0/0	0/0	0/1	ENSCAFG00845001189	SOCS6	0	-	302083
1	7623221	C	A	0/0	0/0	0/1	0/0	ENSCAFG00845001189	SOCS6	0.0192308	-	291756
1	7670038	G	A	0/1	0/0	0/0	0/0	ENSCAFG00845001189	SOCS6	0	-	244939
1	7749181	C	T	0/0	0|1	0/0	0/0	ENSCAFG00845001189	SOCS6	0	-	165796
1	7752611	G	A	0/0	0/1	0/0	0/0	ENSCAFG00845001189	SOCS6	0.0576923	-	162366
1	7759971	C	T	0/0	0/0	0/1	0/0	ENSCAFG00845001189	SOCS6	0	-	155006
1	7774327	A	T	0/0	0/0	0/0	0/1	ENSCAFG00845001189	SOCS6	0	-	140650
1	7803479	A	G	0/0	0/0	0/1	0/0	ENSCAFG00845001189	SOCS6	0	-	111498
1	7848495	C	T	0/0	0/0	0/0	0/1	ENSCAFG00845001189	SOCS6	0	-	66482
1	7894667	G	A	0/0	0/1	0/0	0/0	ENSCAFG00845001189	SOCS6	0	-	20310
1	7909312	A	G	0/0	0/0	0/0	0/1	ENSCAFG00845001189	SOCS6	0	-	5665
1	7909696	T	A	0/0	0/1	0/0	0/0	ENSCAFG00845001189	SOCS6	0	-	5281
1	7911363	C	G	0/0	0/1	0/0	0/0	ENSCAFG00845001189	SOCS6	0.0384615	-	3614
1	7978590	T	G	0/0	0/0	0/0	0|1	ENSCAFG00845001189	SOCS6	0.0576923	+	24306
1	7978601	A	T	0/0	0/0	0/0	0|1	ENSCAFG00845001189	SOCS6	0.0576923	+	24317
1	7978602	A	T	0|1	0/0	0/0	0/0	ENSCAFG00845001189	SOCS6	0.0576923	+	24318
1	8011057	C	G	0/0	0/0	0/0	0/1	ENSCAFG00845001271	RTTN	0.307692	.,match
1	8013442	G	T	0/0	0/0	0/0	0/1	ENSCAFG00845001271	RTTN	0.0576923	.,match
1	8034188	G	A	0/0	0/0	0/1	0/0	ENSCAFG00845001271	RTTN	0	.,match
1	8042549	T	A	0/0	0/0	0|1	0/0	ENSCAFG00845001271	RTTN	0	.,match
1	8042866	C	A	0/0	0/0	0/1	0/1	ENSCAFG00845001271	RTTN	0	.,match
1	8056884	T	A	0/0	0|1	0/0	0/0	ENSCAFG00845001271	RTTN	0.0192308	.,match
1	8065684	G	*,T	0/0	0/0	1/1	0/0	ENSCAFG00845001271	RTTN	0.0192308	.,match
1	8096396	T	A	0/0	0/0	0|1	0/0	ENSCAFG00845001271	RTTN	0.0192308	.,match
1	8096397	C	T	0/0	0/0	0|1	0/0	ENSCAFG00845001271	RTTN	0.0192308	.,match
1	8175241	C	T	0/0	0/1	0/0	0/0	ENSCAFG00845001642	CD226	0	-	5663
1	8206695	T	G	0/0	0/0	0/1	0/0	ENSCAFG00845001642	CD226	0	.,match
1	8208158	C	T	0/0	0/0	0/1	0/0	ENSCAFG00845001642	CD226	0.0192308	.,match
1	8209858	C	T	0/1	0/0	0/0	0/0	ENSCAFG00845001642	CD226	0	.,match
1	8212873	G	*,T	0/1	0/0	0/0	0/0	ENSCAFG00845001642	CD226	0.0576923	.,match
1	8229205	G	A	0/0	0/0	0/0	0/1	ENSCAFG00845001642	CD226	0	.,match
1	8234061	A	C	0/0	0/0	0/1	0/0	ENSCAFG00845001642	CD226	0	.,match
1	8237407	C	T	0/0	0/1	0/0	0/0	ENSCAFG00845001642	CD226	0	.,match
1	8275297	G	A	0/0	0/1	0/0	0/0	ENSCAFG00845001688	DOK6	0	-	1345
1	8281770	A	G	0/0	0/1	0/0	0/0	ENSCAFG00845001688	DOK6	0	.,match
1	8311462	G	A	0/0	0/1	0/0	0/0	ENSCAFG00845001688	DOK6	0	.,match
1	8332316	A	G	0/0	0|1	0/0	0/0	ENSCAFG00845001688	DOK6	0.0961538	.,match
1	8337230	C	T	0/0	0/1	0/0	0/0	ENSCAFG00845001688	DOK6	0	.,match
1	8352506	C	A	0/0	0/1	0/0	0/0	ENSCAFG00845001688	DOK6	0	.,match
1	8378112	C	T	0/1	0/0	0/0	0/0	ENSCAFG00845001688	DOK6	0	.,match
1	8389810	C	T	0/1	0/0	0/0	0/0	ENSCAFG00845001688	DOK6	0	.,match
1	8395068	C	A	0/0	0/0	0/1	0/0	ENSCAFG00845001688	DOK6	0	.,match
1	8404927	C	T	0/0	0/0	0/0	0/1	ENSCAFG00845001688	DOK6	0	.,match
1	8426002	C	T	0/1	0/0	0/0	0/0	ENSCAFG00845001688	DOK6	0	.,match
1	8453711	T	G	0/0	0/0	0/1	0/0	ENSCAFG00845001688	DOK6	0	.,match
1	8458898	T	A	0/1	0/0	0/0	0/0	ENSCAFG00845001688	DOK6	0	.,match
1	8503834	T	G	0/1	0/0	0/0	0/0	ENSCAFG00845001688	DOK6	0	.,match
1	8528525	C	T	0/0	0/0	0/0	0/1	ENSCAFG00845001688	DOK6	0	.,match
1	8540775	A	G	0/0	0/0	0/0	0/1	ENSCAFG00845001688	DOK6	0	.,match
1	8595448	C	A	0/1	0/0	0/0	0/0	ENSCAFG00845001688	DOK6	0	.,match
1	8606071	G	C	0|1	0/0	0/0	0/1	ENSCAFG00845001688	DOK6	0.0576923	.,match
1	8623606	G	A	0/0	0/0	0/1	0/0	ENSCAFG00845001688	DOK6	0	.,match
1	8651073	A	T	0/1	0/0	0/0	0/0	ENSCAFG00845001688	DOK6	0	+	4901
1	8655959	C	T	0/1	0/0	0/0	0/0	ENSCAFG00845001688	DOK6	0.0384615	+	9787
1	8663218	G	A	0/0	0/0	0/1	0/0	ENSCAFG00845001688	DOK6	0	+	17046
1	8703624	G	A	0/0	0/0	0/1	0/0	ENSCAFG00845001688	DOK6	0	+	57452
1	8721686	A	T	0/1	0/0	0/0	0/0	ENSCAFG00845001688	DOK6	0	+	75514
1	8724355	A	T	1|1	0/0	./.	0/0	ENSCAFG00845001688	DOK6	0.596154	+	78183
1	8724358	T	A	1|1	0/0	./.	0/0	ENSCAFG00845001688	DOK6	0.653846	+	78186
1	8725616	G	A	0/0	0/0	0/1	0/0	ENSCAFG00845001688	DOK6	0	+	79444
1	8737161	G	C	0/0	1/1	0/0	0/0	ENSCAFG00845001688	DOK6	0.115385	+	90989
1	8783893	T	C	0/0	0/0	1/1	0/0	ENSCAFG00845001688	DOK6	0	+	137721
1	8793126	G	A	0/1	0/0	0/0	0/0	ENSCAFG00845001688	DOK6	0	+	146954
1	8796596	C	T	0/0	0/0	0/1	0/0	ENSCAFG00845001688	DOK6	0	+	150424
1	8932414	C	T	0/1	0/0	0/0	0/0	ENSCAFG00845001729	CCDC102B	0	-	15228
1	8937106	A	G	0/0	0/0	0/1	0/0	ENSCAFG00845001729	CCDC102B	0	-	10536
1	8937457	A	C	0/1	0/0	0/0	0/0	ENSCAFG00845001729	CCDC102B	0	-	10185
1	8948249	A	C	0/1	0/0	0/0	0/0	ENSCAFG00845001729	CCDC102B	0	.,match
1	8969459	G	A	0/0	0/0	0/0	0/1	ENSCAFG00845001729	CCDC102B	0	.,match
1	9000205	A	G	0/0	0/0	0/1	0/0	ENSCAFG00845001729	CCDC102B	0	.,match
1	9010358	G	T	0/0	0/0	0/0	0|1	ENSCAFG00845001729	CCDC102B	0.0192308	.,match
1	9038027	G	A	0/0	0/0	0/1	0/0	ENSCAFG00845001729	CCDC102B	0.173077	.,match
1	9112582	G	T	0/0	0/0	0/1	0/0	ENSCAFG00845001729	CCDC102B	0	.,match
1	9129953	G	T	0/1	0/0	0/0	0/0	ENSCAFG00845001729	CCDC102B	0	.,match
1	9130507	A	C	0/0	0/0	0/1	0/0	ENSCAFG00845001729	CCDC102B	0	.,match
1	9138856	G	A	0/1	0/0	0/0	0/0	ENSCAFG00845001729	CCDC102B	0	.,match
1	9171656	T	G	0/1	0/0	0/0	0/0	ENSCAFG00845001729	CCDC102B	0	.,match
1	9183876	C	A	0/1	0/0	0/0	0/0	ENSCAFG00845001729	CCDC102B	0	+	195
1	9187449	C	T	0/1	0/0	0/0	0/0	ENSCAFG00845001729	CCDC102B	0	+	3768
1	9192706	T	A	0/1	0/0	0/0	0/0	ENSCAFG00845001729	CCDC102B	0.0384615	+	9025
1	9205334	G	A	0/1	0/0	0/0	0/0	ENSCAFG00845001729	CCDC102B	0	+	21653
1	9223845	T	C	0/1	0/0	0/0	0/0	ENSCAFG00845001805	TMX3	0	-	13375
1	9224175	C	G	0/1	0/0	0/0	0/0	ENSCAFG00845001805	TMX3	0	-	13045
1	9237651	G	A	0/1	0/0	0/0	0/0	ENSCAFG00845001805	TMX3	0.0961538	.,match
1	9258970	C	G	0/1	0/0	0/0	0/0	ENSCAFG00845001805	TMX3	0.0192308	.,match
1	9273775	G	A	0/1	0/0	0/0	0/0	ENSCAFG00845001805	TMX3	0.0192308	.,match
1	9274615	G	A	0/1	0/0	0/0	0/0	ENSCAFG00845001805	TMX3	0	.,match
1	9284470	T	A	0/1	0/0	0/0	0/0	ENSCAFG00845001805	TMX3	0.0192308	.,match
1	9290477	T	C	0/0	0/1	0/0	0/0	ENSCAFG00845001805	TMX3	0	.,match
1	9298802	T	A	0/0	0/1	0/0	0/0	ENSCAFG00845001805	TMX3	0	.,match
1	9316979	G	C	0|1	0/0	0/0	0/0	ENSCAFG00845001805	TMX3	0.0192308	.,match
1	9327646	C	T	0/1	0/0	0/0	0/0	ENSCAFG00845001805	TMX3	0	.,match
1	9359031	C	T	0|1	0/0	0/0	0/0	ENSCAFG00845001805	TMX3	0	.,match
1	9389094	A	T	0/1	0/0	0/0	0/0	ENSCAFG00845001805	TMX3	0	+	18877
1	9393652	C	A	0/1	0/0	0/0	0/0	ENSCAFG00845001805	TMX3	0	+	23435
1	9394671	C	T	0|1	0/0	0/0	0/0	ENSCAFG00845001805	TMX3	0	+	24454
1	9395908	A	G	0/0	0/0	0/0	0/1	ENSCAFG00845001805	TMX3	0	+	25691
1	9410942	G	C	0/0	0/0	1|1	0/0	ENSCAFG00845001805	TMX3	0.346154	+	40725
1	9414258	C	G	0/0	0/0	0/1	0/0	ENSCAFG00845001805	TMX3	0	+	44041
1	9427981	A	T	0/1	0/0	0/0	0/0	ENSCAFG00845001805	TMX3	0.0192308	+	57764
1	9448140	A	T	0/0	0/1	0/0	0/0	ENSCAFG00845001805	TMX3	0	+	77923
1	9457867	T	G	0/1	0/0	0/0	0/0	ENSCAFG00845001805	TMX3	0	+	87650
1	9462123	T	G	0|1	0/0	0/0	0/0	ENSCAFG00845001805	TMX3	0	+	91906
1	9508878	A	G	0/1	0/0	0/0	0/0	ENSCAFG00845001805	TMX3	0	+	138661
1	9538809	C	T	0/1	0/0	0/0	0/0	ENSCAFG00845001805	TMX3	0	+	168592
1	9545645	T	G	0/1	0/0	0/0	0/0	ENSCAFG00845001805	TMX3	0	+	175428
1	9578687	C	T	0/1	0/0	0/0	0/0	ENSCAFG00845001805	TMX3	0	+	208470
1	9594238	G	A	0/1	0/0	0/0	0/0	ENSCAFG00845001805	TMX3	0	+	224021
1	9596088	A	*,G	1|1	0/0	0/0	0/0	ENSCAFG00845001805	TMX3	0.326923	+	225871
1	9607756	C	G	0/1	0/0	0/0	0/0	ENSCAFG00845001805	TMX3	0	+	237539
1	9608717	A	G	0/0	0/0	0/1	0/0	ENSCAFG00845001805	TMX3	0	+	238500
1	9608970	C	G	0/1	0/0	0/0	0/0	ENSCAFG00845001805	TMX3	0	+	238753
1	9620868	T	A	0/1	0/0	0/0	0/0	ENSCAFG00845001805	TMX3	0	+	250651
1	9621142	G	A	0/0	0/0	0/1	0/0	ENSCAFG00845001805	TMX3	0	+	250925
1	9652884	T	C	0/1	0/0	0/0	0/0	ENSCAFG00845001805	TMX3	0	+	282667
1	9655687	A	T,*	1/1	0/0	0/0	0/0	ENSCAFG00845001805	TMX3	0.192308	+	285470
1	9676890	G	A	0/1	0/0	0/0	0/0	ENSCAFG00845001805	TMX3	0	+	306673
1	9721168	G	A	0/0	0/1	0/0	0/0	ENSCAFG00845001805	TMX3	0.0192308	+	350951
1	9721790	G	T	0/0	0/0	0/1	0/0	ENSCAFG00845001805	TMX3	0.0384615	+	351573
1	9738996	C	A	0|1	0/1	0|0	0/0	ENSCAFG00845001805	TMX3	0	+	368779
1	9739002	C	A	0|1	0/1	0|0	0/0	ENSCAFG00845001805	TMX3	0	+	368785
1	9748234	C	T	0/0	0/0	0|1	0/0	ENSCAFG00845001805	TMX3	0	+	378017
1	9748235	A	T	0/0	0/0	0|1	0/0	ENSCAFG00845001805	TMX3	0	+	378018
1	9756940	C	T	0/1	0/0	0/0	0/0	ENSCAFG00845001805	TMX3	0	+	386723
1	9765468	A	T	0/1	0/0	0/0	0/0	ENSCAFG00845001805	TMX3	0	+	395251
1	9768071	A	T	0/0	0/0	0/1	0/0	ENSCAFG00845001805	TMX3	0	+	397854
1	9778606	G	A	0/1	0/0	0/0	0/0	ENSCAFG00845001805	TMX3	0.0384615	+	408389
1	9792483	G	A	0/0	0/1	0/0	0/0	ENSCAFG00845001913	DSEL	0	-	400589
1	9802067	G	A	0/0	0/0	0/1	0/0	ENSCAFG00845001913	DSEL	0	-	391005
1	9819050	G	T	0/1	0/0	0/0	0/0	ENSCAFG00845001913	DSEL	0	-	374022
1	9821136	G	A	0/0	0/0	0/1	0/0	ENSCAFG00845001913	DSEL	0	-	371936
1	9826516	T	C	0/0	0/0	0/1	0/0	ENSCAFG00845001913	DSEL	0	-	366556
1	9857061	T	C	0/0	0/1	0/0	0/0	ENSCAFG00845001913	DSEL	0	-	336011
1	9857075	C	T	0/0	0/1	0/0	0/0	ENSCAFG00845001913	DSEL	0	-	335997
1	9857587	G	A	0/0	0/1	0/0	0/0	ENSCAFG00845001913	DSEL	0.0192308	-	335485
1	9858017	C	T	0/0	0/1	0/0	0/0	ENSCAFG00845001913	DSEL	0	-	335055
1	9859135	G	C	0/0	0/1	0/0	0/0	ENSCAFG00845001913	DSEL	0	-	333937
1	9868347	G	A	0/0	0|1	0/0	0/0	ENSCAFG00845001913	DSEL	0	-	324725
1	9868905	T	C	0/0	0|1	0/0	0/0	ENSCAFG00845001913	DSEL	0	-	324167
1	9869822	C	T	0/0	0/1	0/0	0/0	ENSCAFG00845001913	DSEL	0	-	323250
1	9871242	C	T	0/0	0/0	0/0	1|1	ENSCAFG00845001913	DSEL	0.576923	-	321830
1	9871269	A	G	0/0	0/0	1|1	0/0	ENSCAFG00845001913	DSEL	0.596154	-	321803
1	9871279	A	G	0/0	0/0	1|1	0/0	ENSCAFG00845001913	DSEL	0.557692	-	321793
1	9871297	C	T	0/0	0/0	1|1	0/0	ENSCAFG00845001913	DSEL	0.557692	-	321775
1	9871304	A	G	0/0	0/0	1|1	0/0	ENSCAFG00845001913	DSEL	0.538462	-	321768
1	9871313	C	G	0/0	0/0	1|1	0/0	ENSCAFG00845001913	DSEL	0.538462	-	321759
1	9871708	A	G	0/0	0/1	0/0	0/0	ENSCAFG00845001913	DSEL	0.0384615	-	321364
1	9871994	G	A	0/0	0/1	0/1	0/0	ENSCAFG00845001913	DSEL	0.269231	-	321078
1	9873604	T	C	0/0	0/1	0/0	0/0	ENSCAFG00845001913	DSEL	0	-	319468
1	9874058	A	C	0/0	0/1	0/0	0/0	ENSCAFG00845001913	DSEL	0	-	319014
1	9875426	T	A	0/0	0/1	0/0	0/0	ENSCAFG00845001913	DSEL	0.0192308	-	317646
1	9877685	C	A	0/1	0/0	0/0	0/0	ENSCAFG00845001913	DSEL	0	-	315387
1	9893151	A	G	0/0	0/1	0/0	0/0	ENSCAFG00845001913	DSEL	0	-	299921
1	9896194	T	G	0/1	0/0	0/0	0/0	ENSCAFG00845001913	DSEL	0	-	296878
1	9900364	C	T	0/1	0/0	0/0	0/0	ENSCAFG00845001913	DSEL	0	-	292708
1	9903234	C	T	0/0	0/0	0/1	0/0	ENSCAFG00845001913	DSEL	0	-	289838
1	9909340	G	T	0/0	0/0	0/1	0/0	ENSCAFG00845001913	DSEL	0	-	283732
1	9910146	T	A	0/1	0/0	0/0	0/0	ENSCAFG00845001913	DSEL	0	-	282926
1	9966842	T	C	0/0	0/0	0/1	0/0	ENSCAFG00845001913	DSEL	0	-	226230
1	9979237	C	T	0|1	0/0	0/0	0/0	ENSCAFG00845001913	DSEL	0	-	213835
1	9987932	G	A	0/1	0/0	0/0	0/0	ENSCAFG00845001913	DSEL	0	-	205140
1	9990290	C	A	0/1	0/0	0/0	0/0	ENSCAFG00845001913	DSEL	0	-	202782
1	9991986	A	G	0/1	0/0	0/0	0/0	ENSCAFG00845001913	DSEL	0	-	201086
1	10005384	C	A	0/0	0/0	0|1	0/0	ENSCAFG00845001913	DSEL	0.0384615	-	187688
1	10005558	G	A	0/1	0/0	0/0	0/0	ENSCAFG00845001913	DSEL	0	-	187514
1	10005605	T	G	0/1	0/0	0/0	0/0	ENSCAFG00845001913	DSEL	0	-	187467
1	10009341	G	T	0/1	0/0	0/0	0/0	ENSCAFG00845001913	DSEL	0	-	183731
1	10024425	A	G	0/1	0/0	0/0	0/0	ENSCAFG00845001913	DSEL	0	-	168647
1	10048551	G	A	0/0	0/0	0/1	0/0	ENSCAFG00845001913	DSEL	0	-	144521
1	10082556	A	G	0/0	0/1	0/0	0/0	ENSCAFG00845001913	DSEL	0	-	110516
1	10091807	G	T	0/0	0|1	0/0	0/0	ENSCAFG00845001913	DSEL	0.0192308	-	101265
1	10095501	G	A	0/0	0/1	0/0	0/0	ENSCAFG00845001913	DSEL	0	-	97571
1	10101872	A	*,G	0/0	0/0	0/1	0/0	ENSCAFG00845001913	DSEL	0.134615	-	91200
1	10114177	C	T	0|1	0/0	0/0	0/0	ENSCAFG00845001913	DSEL	0	-	78895
1	10168138	C	T	0/0	0/0	0/0	0/1	ENSCAFG00845001913	DSEL	0	-	24934
1	10182850	T	A	0/0	0/1	0/0	0/0	ENSCAFG00845001913	DSEL	0.0192308	-	10222
1	10209729	G	A	0/0	0/0	0/0	0/1	ENSCAFG00845001913	DSEL	0	.,match
1	10252431	C	G	0/0	0/1	0/0	0/0	ENSCAFG00845001913	DSEL	0	+	35774
1	10273098	T	A	0/0	0/0	0/0	0|1	ENSCAFG00845001913	DSEL	0.0769231	+	56441
1	10287968	C	T	0/0	0/0	0/1	0/0	ENSCAFG00845001913	DSEL	0	+	71311
1	10308018	C	T	0/0	0/0	0/0	0/1	ENSCAFG00845001913	DSEL	0	+	91361
1	10313965	T	A	0|1	0/0	0/0	0/0	ENSCAFG00845001913	DSEL	0.0192308	+	97308
1	10313966	T	A	0|1	0/0	0/0	0/0	ENSCAFG00845001913	DSEL	0.0192308	+	97309
1	10322115	A	G	0/0	0/1	0/0	0/0	ENSCAFG00845001913	DSEL	0	+	105458
1	10336024	C	A	0/0	0/1	0/0	0/0	ENSCAFG00845001913	DSEL	0	+	119367
1	10353666	G	T,*	0/0	0/0	0|1	0/0	ENSCAFG00845001913	DSEL	0.0384615	+	137009
1	10357468	T	*,A	0/0	0/0	./.	0|1	ENSCAFG00845001913	DSEL	0.326923	+	140811
1	10357471	T	*,A	0/0	0/0	./.	0|1	ENSCAFG00845001913	DSEL	0.307692	+	140814
1	10370592	C	T	0/1	0/0	0/0	0/0	ENSCAFG00845001913	DSEL	0	+	153935
1	10399515	C	A	0/1	0/0	0/0	0/0	ENSCAFG00845001913	DSEL	0	+	182858
1	10403387	G	A	0/0	0/0	0/0	0/1	ENSCAFG00845001913	DSEL	0	+	186730
1	10405660	C	T	0/1	0/0	0/0	0/0	ENSCAFG00845001913	DSEL	0	+	189003
1	10427141	C	A	0/0	0/0	0/0	0|1	ENSCAFG00845001913	DSEL	0	+	210484
1	10446625	C	T	0/0	0/1	0/0	0/0	ENSCAFG00845001913	DSEL	0	+	229968
1	10471178	T	C	0/0	0/1	0/0	0/0	ENSCAFG00845001913	DSEL	0	+	254521
1	10496661	G	A	0/0	0/1	0/0	0/0	ENSCAFG00845001913	DSEL	0	+	280004
1	10498783	C	A	0/0	0/1	0/0	0/0	ENSCAFG00845001913	DSEL	0	+	282126
1	10499063	A	T,*	0/1	0/0	0/0	0/0	ENSCAFG00845001913	DSEL	0.0576923	+	282406
1	10499586	T	G	0/0	0/1	0/0	0/0	ENSCAFG00845001913	DSEL	0	+	282929
1	10500319	G	T	0/0	0/1	0/0	0/0	ENSCAFG00845001913	DSEL	0	+	283662
1	10500344	C	T	0/0	0/1	0/0	0/0	ENSCAFG00845001913	DSEL	0	+	283687
1	10502355	T	A	0/0	0/1	0/0	0/0	ENSCAFG00845001913	DSEL	0	+	285698
1	10506699	C	T	0/0	0/1	0/0	0/0	ENSCAFG00845001913	DSEL	0.0192308	+	290042
1	10508142	G	A	0/0	0/1	0/0	0/0	ENSCAFG00845001913	DSEL	0	+	291485
1	10508680	G	C	0/0	0/1	0/0	0/0	ENSCAFG00845001913	DSEL	0	+	292023
1	10509312	T	G	0/0	0/1	0/0	0/0	ENSCAFG00845001913	DSEL	0	+	292655
1	10522485	G	A	0/0	0/1	0/0	0/0	ENSCAFG00845001913	DSEL	0.0192308	+	305828
1	10523010	G	A	0/0	0/1	0/0	0/0	ENSCAFG00845001913	DSEL	0.0192308	+	306353
1	10523188	C	T	0/0	0/1	0/0	0/0	ENSCAFG00845001913	DSEL	0.0384615	+	306531
1	10524345	C	A	0/0	0/1	0/0	0/0	ENSCAFG00845001913	DSEL	0	+	307688
1	10535664	G	T	0/0	0/1	0/0	0/0	ENSCAFG00845001913	DSEL	0	+	319007
1	10559708	G	A	0/1	0/0	0/0	0/0	ENSCAFG00845001913	DSEL	0	+	343051
1	10560913	C	T	0/0	0/1	0/0	0/0	ENSCAFG00845001913	DSEL	0.0192308	+	344256
1	10564368	C	A	0/0	0/0	0/0	0/1	ENSCAFG00845001913	DSEL	0.153846	+	347711
1	10575724	T	A	0/0	0|1	0/0	0/0	ENSCAFG00845001959	CDH19	0.0192308	-	350084
1	10575889	A	G	0/0	0|1	0/0	0/0	ENSCAFG00845001959	CDH19	0	-	349919
1	10577283	G	A	0/0	0/1	0/0	0/0	ENSCAFG00845001959	CDH19	0	-	348525
1	10579110	A	T	0/0	0/1	0/0	0/0	ENSCAFG00845001959	CDH19	0.0192308	-	346698
1	10582923	C	T	0/0	0/1	0/0	0/0	ENSCAFG00845001959	CDH19	0	-	342885
1	10583723	C	T	0/0	0/1	0/0	0/0	ENSCAFG00845001959	CDH19	0	-	342085
1	10584771	G	T	0/0	0/0	0|1	0/0	ENSCAFG00845001959	CDH19	0	-	341037
1	10592821	C	T	0/0	0/1	0/0	0/0	ENSCAFG00845001959	CDH19	0	-	332987
1	10600452	C	T	0/0	0/0	0/1	0/0	ENSCAFG00845001959	CDH19	0	-	325356
1	10620700	A	G	0/1	0/0	0/0	0/0	ENSCAFG00845001959	CDH19	0.0192308	-	305108
1	10630600	G	A	0/1	0/0	0/0	0/0	ENSCAFG00845001959	CDH19	0	-	295208
1	10657756	A	G	0/0	0/1	0/0	0/0	ENSCAFG00845001959	CDH19	0	-	268052
1	10659017	G	A	0/1	0/0	0/0	0/0	ENSCAFG00845001959	CDH19	0	-	266791
1	10660254	A	G	0/1	0/0	0/0	0/0	ENSCAFG00845001959	CDH19	0	-	265554
1	10663271	T	C	0/1	0/0	0/0	0/0	ENSCAFG00845001959	CDH19	0	-	262537
1	10671514	G	A	0/0	0/0	1/1	0/0	ENSCAFG00845001959	CDH19	0	-	254294
1	10678896	A	G	0/1	0/0	0/0	0/0	ENSCAFG00845001959	CDH19	0	-	246912
1	10700172	C	T	0/0	0/1	0/0	0/0	ENSCAFG00845001959	CDH19	0.0192308	-	225636
1	10701553	C	G	0/1	0/0	0/0	0/0	ENSCAFG00845001959	CDH19	0	-	224255
1	10717710	G	T	0/1	0/0	0/0	0/0	ENSCAFG00845001959	CDH19	0	-	208098
1	10720443	G	A	0/0	0/0	0/0	0/1	ENSCAFG00845001959	CDH19	0.134615	-	205365
1	10732890	C	A	0/1	0/0	0/0	0/0	ENSCAFG00845001959	CDH19	0	-	192918
1	10738095	C	T	0/1	0/0	0/0	0/0	ENSCAFG00845001959	CDH19	0	-	187713
1	10741196	C	A	0/1	0/0	0/0	0/0	ENSCAFG00845001959	CDH19	0	-	184612
1	10755794	T	G	0/1	0/0	0/0	0/0	ENSCAFG00845001959	CDH19	0	-	170014
1	10759592	A	T	0/0	0/0	0/1	0/0	ENSCAFG00845001959	CDH19	0	-	166216
1	10760264	G	A	0/1	0/0	0/0	0/0	ENSCAFG00845001959	CDH19	0	-	165544
1	10761872	A	G	0/0	0/1	0/0	0/0	ENSCAFG00845001959	CDH19	0	-	163936
1	10783909	C	A	0/1	0/0	0/0	0/0	ENSCAFG00845001959	CDH19	0.0192308	-	141899
1	10796362	G	A	0/1	0/0	0/0	0/0	ENSCAFG00845001959	CDH19	0.0384615	-	129446
1	10796692	A	G	0/0	0/0	./.	0|1	ENSCAFG00845001959	CDH19	0.192308	-	129116
1	10803634	G	C	0/1	0/0	0/0	0/0	ENSCAFG00845001959	CDH19	0	-	122174
1	10804682	T	A	0/0	0/1	0/0	0/0	ENSCAFG00845001959	CDH19	0	-	121126
1	10814910	T	A	0/0	0/1	0/0	0/0	ENSCAFG00845001959	CDH19	0	-	110898
1	10837500	G	C	0/1	0/0	0/0	0/0	ENSCAFG00845001959	CDH19	0	-	88308
1	10846310	G	A	0/0	0/0	0/0	0/1	ENSCAFG00845001959	CDH19	0	-	79498
1	10869153	C	T	0/0	0/0	0/0	0/1	ENSCAFG00845001959	CDH19	0	-	56655
1	10884773	C	T	0/1	0/0	0/0	0/0	ENSCAFG00845001959	CDH19	0	-	41035
1	10902213	G	T	0/0	0/1	0/0	0/0	ENSCAFG00845001959	CDH19	0	-	23595
1	10903277	A	G	0/0	0/1	0/0	0/0	ENSCAFG00845001959	CDH19	0	-	22531
1	10903371	T	C	0/0	0/1	0/0	0/0	ENSCAFG00845001959	CDH19	0	-	22437
1	10904945	C	A	0/0	0/1	0/0	0/0	ENSCAFG00845001959	CDH19	0	-	20863
1	10905063	C	A	0/0	0/1	0/0	0/0	ENSCAFG00845001959	CDH19	0	-	20745
1	10905100	G	T	0/0	0/1	0/0	0/0	ENSCAFG00845001959	CDH19	0	-	20708
1	10906449	G	A	0/0	0/1	0/0	0/0	ENSCAFG00845001959	CDH19	0	-	19359
1	10907127	C	G	0/0	0/1	0/0	0/0	ENSCAFG00845001959	CDH19	0	-	18681
1	10907188	A	G	0/0	0/1	0/0	0/0	ENSCAFG00845001959	CDH19	0.0192308	-	18620
1	10909604	G	A	0/0	0/1	0/0	0/0	ENSCAFG00845001959	CDH19	0	-	16204
1	10910694	G	C	0/0	0/1	0/0	0/0	ENSCAFG00845001959	CDH19	0	-	15114
1	10910799	T	C	0/0	0/1	0/0	0/0	ENSCAFG00845001959	CDH19	0	-	15009
1	10911544	G	T	0/0	0/1	0/0	0/0	ENSCAFG00845001959	CDH19	0	-	14264
1	10913362	G	A	0/0	0/1	0/0	0/0	ENSCAFG00845001959	CDH19	0	-	12446
1	10916515	A	T	0/0	0|1	0/0	0/0	ENSCAFG00845001959	CDH19	0	-	9293
1	10916533	T	G	0/0	0|1	0/0	0/0	ENSCAFG00845001959	CDH19	0	-	9275
1	10916559	T	C	0/0	0/1	0/0	0/0	ENSCAFG00845001959	CDH19	0	-	9249
1	10916628	T	C	0/0	0/1	0/0	0/0	ENSCAFG00845001959	CDH19	0	-	9180
1	10916750	C	T	0/0	0/1	0/0	0/0	ENSCAFG00845001959	CDH19	0	-	9058
1	10917051	T	G	0/0	0/1	0/0	0/0	ENSCAFG00845001959	CDH19	0	-	8757
1	10917725	G	A	0/0	0/1	0/0	0/0	ENSCAFG00845001959	CDH19	0	-	8083
1	10924458	A	T	0/0	0/1	0/0	0/0	ENSCAFG00845001959	CDH19	0	-	1350
1	10928173	T	C	0/0	0/1	0/0	0/0	ENSCAFG00845001959	CDH19	0	.,match
1	10928274	T	C	0/0	0/1	0/0	0/0	ENSCAFG00845001959	CDH19	0	.,match
1	10928976	C	T	0/0	0/1	0/0	0/0	ENSCAFG00845001959	CDH19	0	.,match
1	10929629	T	G	0/0	0|1	0/0	0/0	ENSCAFG00845001959	CDH19	0	.,match
1	10933211	C	G	0/0	0/1	0/0	0/0	ENSCAFG00845001959	CDH19	0	.,match
1	10934737	T	C	0/1	0/0	0/0	0/1	ENSCAFG00845001959	CDH19	0.0192308	.,match
1	10938431	C	A	0/0	0/1	0/0	0/0	ENSCAFG00845001959	CDH19	0	.,match
1	10942837	C	T	0/0	0/1	0/0	0/0	ENSCAFG00845001959	CDH19	0	.,match
1	10947137	T	A	0/0	0/1	0/0	0/0	ENSCAFG00845001959	CDH19	0	.,match
1	10947266	A	G	0/0	0/1	0/0	0/0	ENSCAFG00845001959	CDH19	0.0384615	.,match
1	10951480	A	T	0/0	0/1	0/0	0/0	ENSCAFG00845001959	CDH19	0	.,match
1	10952009	G	A	0/0	0/1	0/0	0/0	ENSCAFG00845001959	CDH19	0	.,match
1	10957118	T	C	0/0	0/1	0/0	0/0	ENSCAFG00845001959	CDH19	0	.,match
1	10957988	G	A	0/0	0|1	0/0	0/0	ENSCAFG00845001959	CDH19	0	.,match
1	10960122	C	A	0/1	0/0	0/0	0/0	ENSCAFG00845001959	CDH19	0	.,match
1	10967032	C	T	0/0	0/0	0/0	0/1	ENSCAFG00845001959	CDH19	0	.,match
1	10976403	C	T	0/1	0/0	0/0	0/1	ENSCAFG00845001959	CDH19	0	.,match
1	10981306	T	A	0/0	0/1	0/0	0/0	ENSCAFG00845001959	CDH19	0	.,match
1	10992187	C	G	0/1	0/0	0/0	0/0	ENSCAFG00845001959	CDH19	0	.,match
1	10996477	G	A	0/0	0/1	0/0	0/0	ENSCAFG00845001959	CDH19	0	.,match
1	11018067	A	G	0/0	0/1	0/0	0/0	ENSCAFG00845001959	CDH19	0	.,match
1	11020205	T	G	0/0	0|1	0/0	0/0	ENSCAFG00845001959	CDH19	0	.,match
1	11041322	C	A	0/1	0/0	0/0	0/1	ENSCAFG00845001959	CDH19	0	+	20988
1	11041758	G	A	0/0	0/1	0/0	0/0	ENSCAFG00845001959	CDH19	0	+	21424
1	11076784	G	A,T	0/0	0/0	0/0	0/1	ENSCAFG00845001959	CDH19	0.0576923	+	56450
1	11077152	A	G	0/0	0/1	0/0	0/0	ENSCAFG00845001959	CDH19	0.0192308	+	56818
1	11077419	C	T	0/0	0/1	0/0	0/0	ENSCAFG00845001959	CDH19	0.0192308	+	57085
1	11084984	A	C,G	0/0	0/0	0|1	0/0	ENSCAFG00845001959	CDH19	0	+	64650
1	11111236	G	T	0/0	0/1	0/0	0/0	ENSCAFG00845001959	CDH19	0	+	90902
1	11111737	A	G	0/0	0/1	0/0	0/0	ENSCAFG00845001959	CDH19	0	+	91403
1	11129802	T	C	0/1	0/0	0/0	0/0	ENSCAFG00845001995	U6	0	-	74136
1	11175364	C	A	0/0	0/1	0/0	0/0	ENSCAFG00845001995	U6	0	-	28574
1	11177192	G	A	0/1	0/0	0/0	0/0	ENSCAFG00845001995	U6	0	-	26746
1	11194053	A	G	0/0	0/1	0/0	0/0	ENSCAFG00845001995	U6	0	-	9885
1	11220564	C	A	0/0	0|1	0/0	0/0	ENSCAFG00845001995	U6	0	+	16536
1	11229134	C	A	0/1	0/0	0/0	0/0	ENSCAFG00845001995	U6	0	+	25106
1	11230764	C	A	0/1	0/0	0/0	0/0	ENSCAFG00845001995	U6	0	+	26736
1	11232254	A	C	0/1	0/0	0/0	0/0	ENSCAFG00845001995	U6	0	+	28226
1	11233846	C	T	0/0	0/1	0/0	0/0	ENSCAFG00845001995	U6	0	+	29818
1	11238956	C	T	0/1	0/0	0/0	0/0	ENSCAFG00845001995	U6	0	+	34928
1	11239479	G	T	0|1	0/0	0/0	0/0	ENSCAFG00845001995	U6	0	+	35451
1	11244311	A	C	0/1	0/0	0/0	0/0	ENSCAFG00845001995	U6	0	+	40283
1	11249907	G	A	0/0	0/1	0/0	0/0	ENSCAFG00845001995	U6	0	+	45879
1	11277105	A	C	0|1	0/0	0/0	0|1	ENSCAFG00845001995	U6	0.0384615	+	73077
1	11277106	G	C	0|1	0/0	0/0	0|1	ENSCAFG00845001995	U6	0.0576923	+	73078
1	11277108	A	C	0|1	0/0	0/0	0|1	ENSCAFG00845001995	U6	0.0384615	+	73080
1	11278422	G	A	0/1	0/0	0/0	0/0	ENSCAFG00845001995	U6	0	+	74394
1	11285891	G	T,*	0/1	0/0	0/0	0/0	ENSCAFG00845001995	U6	0	+	81863
1	11288639	C	A	0/0	0|1	0/0	0/0	ENSCAFG00845001995	U6	0	+	84611
1	11296829	G	T	0/0	0/0	0/0	0/1	ENSCAFG00845001995	U6	0	+	92801
1	11316341	T	G	0/0	0/0	0/0	0/1	ENSCAFG00845001995	U6	0	+	112313
1	11324417	A	G	0/0	0/0	0/1	0/0	ENSCAFG00845001995	U6	0	+	120389
1	11366119	T	C	0/0	0/1	0/0	0/0	ENSCAFG00845001995	U6	0	+	162091
1	11555279	G	C	0/1	0/0	0/0	0/0	ENSCAFG00845002019	CDH7	0	-	3370
1	11584332	C	T	0/1	0/0	0/0	0/0	ENSCAFG00845002019	CDH7	0	.,match
1	11631482	C	T	0/0	0/0	0/0	0/1	ENSCAFG00845002019	CDH7	0	.,match
1	11632058	G	A	0/1	0/0	0/0	0/0	ENSCAFG00845002019	CDH7	0	.,match
1	11633412	A	G	0/0	0/1	0/0	0/0	ENSCAFG00845002019	CDH7	0	.,match
1	11664341	A	T	0/0	0/0	0/1	0/0	ENSCAFG00845002019	CDH7	0	.,match
1	11675081	A	G	0/0	0/0	0/1	0/0	ENSCAFG00845002019	CDH7	0	.,match
1	11684842	T	A	0/0	0/1	0/0	0/0	ENSCAFG00845002019	CDH7	0	+	6891
1	11689373	C	T	0/1	0/0	0/0	0/0	ENSCAFG00845002019	CDH7	0	+	11422
1	11698675	G	T	0/0	0/0	0/0	0/1	ENSCAFG00845002019	CDH7	0	+	20724
1	11703980	T	C	0/0	0/0	0/1	0/0	ENSCAFG00845002019	CDH7	0	+	26029
1	11709179	C	A	0/1	0/0	0/0	0/0	ENSCAFG00845002019	CDH7	0.0384615	+	31228
1	11719873	A	T	0/1	0/0	0/0	0/0	ENSCAFG00845002019	CDH7	0	+	41922
1	11727982	C	T	0/1	0/0	0/0	0/0	ENSCAFG00845002019	CDH7	0	+	50031
1	11740559	A	C	0/1	0/0	0/0	0/0	ENSCAFG00845002019	CDH7	0	+	62608
1	11770853	G	A	0/1	0/0	0/0	0/0	ENSCAFG00845002019	CDH7	0	+	92902
1	11778661	A	*,T	0/1	0/0	0/0	0/0	ENSCAFG00845002019	CDH7	0	+	100710
1	11783059	T	C	0/1	0/0	0/0	0/0	ENSCAFG00845002019	CDH7	0	+	105108
1	11791446	A	G	0/0	0/1	0/0	0/0	ENSCAFG00845002019	CDH7	0	+	113495
1	11793773	C	T	0/1	0/0	0/0	0/0	ENSCAFG00845002019	CDH7	0	+	115822
1	11815456	G	A	0/0	0/0	0/1	0/0	ENSCAFG00845002019	CDH7	0	+	137505
1	11822126	A	T	0/0	0/0	0/1	0/0	ENSCAFG00845002019	CDH7	0.0192308	+	144175
1	11826259	C	A	0/0	0/0	0/0	0|1	ENSCAFG00845002019	CDH7	0.0192308	+	148308
1	11834147	C	T	0/0	0/1	0/0	0/0	ENSCAFG00845002019	CDH7	0	+	156196
1	11835282	T	G	0/1	0/0	0/0	0/0	ENSCAFG00845002019	CDH7	0	+	157331
1	11848226	A	T	0/0	0|1	0/0	0/0	ENSCAFG00845002019	CDH7	0.0192308	+	170275
1	11854327	T	G	0|1	0/0	0/0	0/0	ENSCAFG00845002019	CDH7	0	+	176376
1	11857399	C	T	0|1	0/0	0/0	0/0	ENSCAFG00845002019	CDH7	0	+	179448
1	11878356	A	G	0/0	0/0	0/1	0/0	ENSCAFG00845002019	CDH7	0	+	200405
1	11883429	C	T	0/1	0/0	0/0	0/0	ENSCAFG00845002019	CDH7	0	+	205478
1	11890055	G	A	0/1	0/0	0/0	0/0	ENSCAFG00845002019	CDH7	0	+	212104
1	11922709	C	T	0/1	0/0	0/0	0/0	ENSCAFG00845002019	CDH7	0	+	244758
1	11926034	G	A	0|1	0/0	0/0	0/0	ENSCAFG00845002019	CDH7	0	+	248083
1	11926035	C	T	0|1	0/0	0/0	0/0	ENSCAFG00845002019	CDH7	0	+	248084
1	11929660	C	T	0/1	0/0	0/0	0/0	ENSCAFG00845002019	CDH7	0	+	251709
1	11938145	G	A	0/1	0/0	0/0	0/0	ENSCAFG00845002019	CDH7	0	+	260194
1	11939469	T	C	0/0	0/1	0/0	0/0	ENSCAFG00845002019	CDH7	0	+	261518
1	11954353	G	A	0|1	0/0	0/0	0/0	ENSCAFG00845002019	CDH7	0	+	276402
1	11971992	C	T	0/1	0/0	0/0	0/0	ENSCAFG00845002019	CDH7	0	+	294041
1	11974926	G	A	0/1	0/0	0/0	0/0	ENSCAFG00845002019	CDH7	0	+	296975
1	11984875	G	A	0/0	1|1	./.	0/0	ENSCAFG00845002019	CDH7	0.0576923	+	306924
1	11984878	C	A	0/0	1|1	./.	0/0	ENSCAFG00845002019	CDH7	0.0576923	+	306927
1	11985667	T	C	0|1	0/0	0/0	0/0	ENSCAFG00845002019	CDH7	0.0192308	+	307716
1	11991697	A	T	0/0	0/0	0/1	0/0	ENSCAFG00845002019	CDH7	0.0192308	+	313746
1	12027714	A	T	0/0	0/1	0/0	0/0	ENSCAFG00845002019	CDH7	0	+	349763
1	12033922	C	G	0/1	0/0	0/0	0/0	ENSCAFG00845002019	CDH7	0	+	355971
1	12053932	G	A	0/1	0/0	0/0	0/0	ENSCAFG00845002019	CDH7	0	+	375981
1	12079862	G	A	0/0	0/0	0/1	0/0	ENSCAFG00845002019	CDH7	0	+	401911
1	12091929	G	T	0/0	0/0	0/0	0|1	ENSCAFG00845002019	CDH7	0	+	413978
1	12130609	T	G	0/1	0/0	0/0	0/0	ENSCAFG00845002019	CDH7	0.0192308	+	452658
1	12150168	G	T	0/0	0/0	1/1	0/0	ENSCAFG00845002019	CDH7	0.0769231	+	472217
1	12150186	T	A	0/0	0/0	0/0	0|1	ENSCAFG00845002019	CDH7	0.384615	+	472235
1	12150190	T	A	0/0	0/0	0/0	0|1	ENSCAFG00845002019	CDH7	0.384615	+	472239
1	12150198	C	*,T	0/0	0/0	0/0	0|1	ENSCAFG00845002019	CDH7	0.115385	+	472247
1	12163422	T	C	0/0	0/1	0/0	0/0	ENSCAFG00845002019	CDH7	0	+	485471
1	12167803	T	G	0/0	0/0	1/1	0/0	ENSCAFG00845002019	CDH7	0	+	489852
1	12172924	C	T	0/0	0/1	0/0	0/0	ENSCAFG00845002019	CDH7	0	+	494973
1	12173846	G	A	0/0	0/0	0/1	0/0	ENSCAFG00845002019	CDH7	0	+	495895
1	12187787	A	G	0/0	0/0	0/0	0|1	ENSCAFG00845002019	CDH7	0	+	509836
1	12189933	A	C	0/0	0/0	0/0	0|1	ENSCAFG00845002019	CDH7	0.519231	+	511982
1	12189950	T	G	0/0	0/1	0/0	0/0	ENSCAFG00845002019	CDH7	0.480769	+	511999
1	12200208	C	A,*	0/1	0/0	0/1	0/1	ENSCAFG00845002019	CDH7	0	+	522257
1	12206652	T	*,C	0/0	0/1	0/0	0/0	ENSCAFG00845002019	CDH7	0	+	528701
1	12210278	G	C	0/0	0|1	0/0	0/0	ENSCAFG00845002019	CDH7	0.0769231	+	532327
1	12210288	C	T	0/0	0|1	0/0	0/0	ENSCAFG00845002019	CDH7	0.0769231	+	532337
1	12210293	A	T	0/0	0|1	0/0	0/0	ENSCAFG00845002019	CDH7	0.0769231	+	532342
1	12210360	G	C	0/0	0/1	0/0	0/0	ENSCAFG00845002019	CDH7	0.0384615	+	532409
1	12212118	G	A	0/0	0/0	0/0	0/1	ENSCAFG00845002019	CDH7	0	+	534167
1	12225933	T	A	0/0	0/0	0/0	0/1	ENSCAFG00845002019	CDH7	0	+	547982
1	12236742	G	C	0/0	0/0	0/0	0/1	ENSCAFG00845002019	CDH7	0	+	558791
1	12246842	C	T	0/0	0/0	0/0	0/1	ENSCAFG00845002019	CDH7	0	+	568891
1	12249589	T	C	0/0	0/0	0/0	0/1	ENSCAFG00845002019	CDH7	0	+	571638
1	12275716	G	C	0/0	0/1	0/0	0/0	ENSCAFG00845002019	CDH7	0	+	597765
1	12285176	T	G	0/1	0/0	0/0	0/0	ENSCAFG00845002019	CDH7	0	+	607225
1	12292317	G	T	0/0	0/0	0/0	0/1	ENSCAFG00845002019	CDH7	0	+	614366
1	12293061	C	T	0/0	0/1	0/0	0/0	ENSCAFG00845002019	CDH7	0.0384615	+	615110
1	12296986	G	A	0/0	0/1	0/0	0/0	ENSCAFG00845002019	CDH7	0	+	619035
1	12301273	A	T	0/0	0/1	0/0	0/0	ENSCAFG00845002019	CDH7	0	+	623322
1	12318065	A	G	0/0	0/0	0/0	0/1	ENSCAFG00845002019	CDH7	0	+	640114
1	12324082	C	A	0/0	0/0	0/1	0/0	ENSCAFG00845002019	CDH7	0	+	646131
1	12327548	T	G	0/0	0|1	0/0	0/0	ENSCAFG00845002019	CDH7	0.0769231	+	649597
1	12338071	T	C	0/1	0/0	0/0	0/0	ENSCAFG00845002019	CDH7	0	+	660120
1	12339135	C	G	0/0	0/0	0/1	0/0	ENSCAFG00845002019	CDH7	0	+	661184
1	12340982	C	T	0/0	0/0	0/0	0/1	ENSCAFG00845002019	CDH7	0	+	663031
1	12352029	G	A	0/0	0/0	0/0	0/1	ENSCAFG00845002019	CDH7	0	+	674078
1	12385601	T	A	0/1	0/0	0/0	0/0	ENSCAFG00845002084	SERPINB8	0	-	682448
1	12387362	G	A	0/0	0/0	0/1	0/0	ENSCAFG00845002084	SERPINB8	0	-	680687
1	12426912	G	T,A	0/1	0/0	0/0	0/0	ENSCAFG00845002084	SERPINB8	0.0192308	-	641137
1	12428061	T	A	0/1	0/0	0/0	0/0	ENSCAFG00845002084	SERPINB8	0	-	639988
1	12447725	G	A	0/1	0/0	0/0	0/0	ENSCAFG00845002084	SERPINB8	0	-	620324
1	12451532	C	G	0/0	0/1	0/0	0/0	ENSCAFG00845002084	SERPINB8	0	-	616517
1	12454502	C	A	0/1	0/0	0/0	0/0	ENSCAFG00845002084	SERPINB8	0	-	613547
1	12477026	G	A	0/0	0/0	0/1	0/0	ENSCAFG00845002084	SERPINB8	0.0192308	-	591023
1	12488970	G	A	0/1	0/0	0/0	0/0	ENSCAFG00845002084	SERPINB8	0.0769231	-	579079
1	12491842	G	*,T	0/1	0/0	0/0	0/0	ENSCAFG00845002084	SERPINB8	0	-	576207
1	12493138	A	T	0/0	0/1	0/0	0/0	ENSCAFG00845002084	SERPINB8	0	-	574911
1	12493602	T	A	0/1	0/0	0/0	0/0	ENSCAFG00845002084	SERPINB8	0	-	574447
1	12494185	C	G	0/0	0/0	0/0	0/1	ENSCAFG00845002084	SERPINB8	0.0192308	-	573864
1	12496159	G	T	0/0	0|1	0/0	0/0	ENSCAFG00845002084	SERPINB8	0.0192308	-	571890
1	12496163	T	G	0/0	0|1	0/0	0/0	ENSCAFG00845002084	SERPINB8	0.0192308	-	571886
1	12507672	T	A	0/0	0/0	0/1	0/0	ENSCAFG00845002084	SERPINB8	0	-	560377
1	12512121	A	G	0/1	0/0	0/0	0/0	ENSCAFG00845002084	SERPINB8	0	-	555928
1	12520303	G	A	0/0	0/1	0/0	0/0	ENSCAFG00845002084	SERPINB8	0	-	547746
1	12523508	A	C	0|1	0/0	0/0	0/0	ENSCAFG00845002084	SERPINB8	0	-	544541
1	12523602	C	T	0/0	0/1	0/0	0/0	ENSCAFG00845002084	SERPINB8	0	-	544447
1	12526405	T	C	0/0	0/1	0/0	0/0	ENSCAFG00845002084	SERPINB8	0	-	541644
1	12539329	C	A	0/1	0/0	0/0	0/0	ENSCAFG00845002084	SERPINB8	0	-	528720
1	12539487	T	A	0/0	0/0	0/1	0/0	ENSCAFG00845002084	SERPINB8	0	-	528562
1	12574005	T	A	0/1	0/0	0/0	0/0	ENSCAFG00845002084	SERPINB8	0	-	494044
1	12584474	C	T	0/1	0/0	0/0	0/0	ENSCAFG00845002084	SERPINB8	0	-	483575
1	12588631	T	G	0/1	0/0	0/0	0/0	ENSCAFG00845002084	SERPINB8	0	-	479418
1	12591447	C	T	0/0	1/1	0/0	0/0	ENSCAFG00845002084	SERPINB8	0.230769	-	476602
1	12603112	C	T	0/1	0/0	0/0	0/0	ENSCAFG00845002084	SERPINB8	0	-	464937
1	12603873	T	A	0/1	0/0	0/0	0/0	ENSCAFG00845002084	SERPINB8	0	-	464176
1	12606185	C	T	0/0	0/1	0/0	0/0	ENSCAFG00845002084	SERPINB8	0	-	461864
1	12606353	A	T	0/1	0/0	0/0	0/0	ENSCAFG00845002084	SERPINB8	0	-	461696
1	12606985	A	C	0/0	0|1	0/0	0/0	ENSCAFG00845002084	SERPINB8	0	-	461064
1	12619087	G	T	0/1	0/0	0/0	0/0	ENSCAFG00845002084	SERPINB8	0	-	448962
1	12621094	C	G	0/0	0/0	0/0	0|1	ENSCAFG00845002084	SERPINB8	0.423077	-	446955
1	12632344	C	A	0/0	0/1	0/0	0/0	ENSCAFG00845002084	SERPINB8	0	-	435705
1	12638203	C	T	0/1	0/0	0/0	0/0	ENSCAFG00845002084	SERPINB8	0	-	429846
1	12642788	G	A	0/0	0/1	0/0	0/0	ENSCAFG00845002084	SERPINB8	0	-	425261
1	12643255	G	A	0/0	0/1	0/0	0/0	ENSCAFG00845002084	SERPINB8	0	-	424794
1	12643395	G	A	0/0	0/0	0/0	0/1	ENSCAFG00845002084	SERPINB8	0	-	424654
1	12655381	G	A	0/0	0/1	0/0	0/0	ENSCAFG00845002084	SERPINB8	0	-	412668
1	12657948	G	A	0/0	0/1	0/0	0/0	ENSCAFG00845002084	SERPINB8	0	-	410101
1	12666576	G	C	0/0	0/1	0/0	0/0	ENSCAFG00845002084	SERPINB8	0	-	401473
1	12691375	T	A	0/1	0/0	0/0	0/0	ENSCAFG00845002084	SERPINB8	0	-	376674
1	12701018	A	*,T	0/0	0/0	0/0	0|1	ENSCAFG00845002084	SERPINB8	0.0961538	-	367031
1	12713576	A	G	0/0	0/0	1/1	0/0	ENSCAFG00845002084	SERPINB8	0.615385	-	354473
1	12731109	C	T	0|1	0/0	0/0	0/0	ENSCAFG00845002084	SERPINB8	0	-	336940
1	12734157	G	A	0/0	0/1	0/0	0/0	ENSCAFG00845002084	SERPINB8	0	-	333892
1	12736751	C	T	0/0	0/1	0/0	0/0	ENSCAFG00845002084	SERPINB8	0.0192308	-	331298
1	12742665	A	G	0/0	0/0	0/1	0/0	ENSCAFG00845002084	SERPINB8	0.0192308	-	325384
1	12762362	C	T	0/1	0/0	0/0	0/0	ENSCAFG00845002084	SERPINB8	0	-	305687
1	12774945	A	G,T	0/1	0/0	0/0	0/0	ENSCAFG00845002084	SERPINB8	0	-	293104
1	12782716	T	C	0/0	0/1	0/0	0/0	ENSCAFG00845002084	SERPINB8	0	-	285333
1	12789288	G	A	0/0	0/0	0/1	0/0	ENSCAFG00845002084	SERPINB8	0	-	278761
1	12790055	A	C	0/0	0/0	0/0	0/1	ENSCAFG00845002084	SERPINB8	0	-	277994
1	12795149	C	A	0/0	0/0	0/0	0/1	ENSCAFG00845002084	SERPINB8	0	-	272900
1	12820358	T	C	0/0	0/0	0/0	0/1	ENSCAFG00845002084	SERPINB8	0	-	247691
1	12822132	G	A	0/0	0/1	0/0	0/0	ENSCAFG00845002084	SERPINB8	0	-	245917
1	12826787	T	G	0/0	0/1	0/0	0/0	ENSCAFG00845002084	SERPINB8	0	-	241262
1	12838968	G	A	0/0	0/1	0/0	0/0	ENSCAFG00845002084	SERPINB8	0	-	229081
1	12856492	A	G	0/0	1|1	0/0	0/0	ENSCAFG00845002084	SERPINB8	0.0769231	-	211557
1	12873945	G	A	0/0	0/1	0/0	0/0	ENSCAFG00845002084	SERPINB8	0	-	194104
1	12877811	C	T	0/0	0/1	0/0	0/0	ENSCAFG00845002084	SERPINB8	0	-	190238
1	12888898	T	G	0/0	0/0	0/0	0|1	ENSCAFG00845002084	SERPINB8	0.0192308	-	179151
1	12891520	A	G	0/0	0/0	0/1	0/0	ENSCAFG00845002084	SERPINB8	0	-	176529
1	12894972	G	A	0/0	0/0	0/0	0/1	ENSCAFG00845002084	SERPINB8	0	-	173077
1	12895033	C	T	0/0	0/0	0/0	0/1	ENSCAFG00845002084	SERPINB8	0	-	173016
1	12896082	A	G	0/0	0/0	0/0	0/1	ENSCAFG00845002084	SERPINB8	0	-	171967
1	12917529	G	C	0/0	0/1	0/0	0/0	ENSCAFG00845002084	SERPINB8	0.0192308	-	150520
1	12917643	A	G	0/0	0/1	0/0	0/0	ENSCAFG00845002084	SERPINB8	0	-	150406
1	12919283	T	C	0/0	0/0	1/1	0/0	ENSCAFG00845002084	SERPINB8	0	-	148766
1	12922819	C	T	0/0	0/0	0/0	0/1	ENSCAFG00845002084	SERPINB8	0	-	145230
1	12926193	C	T	0/0	0/1	0/0	0/0	ENSCAFG00845002084	SERPINB8	0	-	141856
1	12929399	C	T	0/0	0/1	0/0	0/0	ENSCAFG00845002084	SERPINB8	0	-	138650
1	12946805	G	C	0|1	0/0	0/0	0/0	ENSCAFG00845002084	SERPINB8	0.230769	-	121244
1	12957086	A	T	0/0	0/0	0/0	0/1	ENSCAFG00845002084	SERPINB8	0	-	110963
1	12971089	G	A	0/0	0/0	0/0	0/1	ENSCAFG00845002084	SERPINB8	0	-	96960
1	12976221	T	G	0/0	0/1	0/0	0/0	ENSCAFG00845002084	SERPINB8	0	-	91828
1	12979959	G	A	0/1	0/0	0/0	0/0	ENSCAFG00845002084	SERPINB8	0	-	88090
1	13000288	A	C	0/0	0/0	0/0	0/1	ENSCAFG00845002084	SERPINB8	0	-	67761
1	13004999	T	C	0/0	0/0	0/0	0/1	ENSCAFG00845002084	SERPINB8	0	-	63050
1	13027889	T	C	0/0	0/0	0/0	0/1	ENSCAFG00845002084	SERPINB8	0	-	40160
1	13045062	T	A	0/1	0/0	0/0	0/0	ENSCAFG00845002084	SERPINB8	0	-	22987
1	13070310	C	T	0/0	0/0	0/0	0/1	ENSCAFG00845002084	SERPINB8	0	.,match
1	13089428	G	A	0/0	0/0	0/0	0/1	ENSCAFG00845002109	SERPINB10	0	.,match
1	13093974	C	T	0/0	0/0	0/0	0/1	ENSCAFG00845002109	SERPINB10	0	.,match
1	13108747	G	A	0/0	0/1	0/0	0/0	ENSCAFG00845002109	SERPINB10	0	.,match
1	13118632	T	G	0/0	0/0	0/0	0|1	ENSCAFG00845002126	SERPINB2	0	.,match
1	13118633	C	A	0/0	0/0	0/0	0|1	ENSCAFG00845002126	SERPINB2	0	.,match
1	13119727	G	A	0/1	0/0	0/0	0/0	ENSCAFG00845002126	SERPINB2	0.0192308	.,match
1	13120534	C	T	0/0	0/0	0/0	0/1	ENSCAFG00845002126	SERPINB2	0	.,match
1	13122818	C	T	0/0	0/1	0/0	0/0	ENSCAFG00845002126	SERPINB2	0.115385	.,match
1	13139139	C	T	0/1	0/0	0/0	0/0	ENSCAFG00845002126	SERPINB2	0	+	11063
1	13145797	T	A	0/0	0/0	0/1	0/0	ENSCAFG00845002126	SERPINB2	0	+	17721
1	13152012	A	C	1/1	0/0	0|1	0|1	ENSCAFG00845002126	SERPINB2	0.0192308	+	23936
1	13152014	T	C	0/0	0/0	0/0	0|1	ENSCAFG00845002126	SERPINB2	0.0192308	+	23938
1	13154031	C	A	0/0	0/0	0/0	0|1	ENSCAFG00845002126	SERPINB2	0	+	25955
1	13154036	C	A	0/0	0/0	0/0	0|1	ENSCAFG00845002126	SERPINB2	0	+	25960
1	13195805	C	T	0/0	0/1	0/0	0/0	ENSCAFG00845002152	SERPINB7	0.0192308	.,match
1	13198182	G	A	0/0	0/0	0/0	0/1	ENSCAFG00845002152	SERPINB7	0.0384615	.,match
1	13232623	T	C	0/0	0/0	0/0	0|1	ENSCAFG00845002152	SERPINB7	0.0576923	+	14046
1	13255822	G	C	0/0	0/0	0/1	0/0	ENSCAFG00845002203	SERPINB11	0.0384615	-	9814
1	13306009	C	T	0/0	0/1	0/0	0/0	ENSCAFG00845002203	SERPINB11	0	.,match
1	13309468	A	C,T	0|1	0/0	0/0	0/0	ENSCAFG00845002203	SERPINB11	0	.,match
1	13313039	A	T	0/0	0/0	0/0	0/1	ENSCAFG00845002203	SERPINB11	0.0192308	.,match
1	13337635	A	G	0/1	0/0	0/0	0/0	ENSCAFG00845002264	SERPINB13	0	-	11320
1	13338909	T	A	0|1	0/0	0/0	0/0	ENSCAFG00845002264	SERPINB13	0	-	10046
1	13381251	C	T	0/0	0/0	0/1	0/0	ENSCAFG00845002284	SERPINB12	0	.,match
1	13388916	C	T	0/0	0/1	0/0	0/0	ENSCAFG00845002284	SERPINB12	0	.,match
1	13408286	T	A	0/0	0/0	0/0	0/1	ENSCAFG00845002284	SERPINB12	0	+	12680
1	13411107	A	G,*	0/0	0/0	0/0	0/1	ENSCAFG00845002320	SERPINB5	0.115385	-	13193
1	13420976	G	A	0/0	0/1	0/0	0/0	ENSCAFG00845002320	SERPINB5	0	-	3324
1	13429146	C	T	0/1	0/0	0/0	0/0	ENSCAFG00845002320	SERPINB5	0	.,match
1	13431172	G	T,*	0|1	0/0	0/0	0/0	ENSCAFG00845002320	SERPINB5	0.0384615	.,match
1	13446463	T	C	0/0	0/0	0/1	0/0	ENSCAFG00845002320	SERPINB5	0	.,match
1	13447274	G	C	0/0	0/0	0|1	0/0	ENSCAFG00845002320	SERPINB5	0	.,match
1	13447280	A	C	0/0	0/0	0|1	0/0	ENSCAFG00845002320	SERPINB5	0	.,match
1	13447283	A	C	0/0	0/0	0|1	0/0	ENSCAFG00845002320	SERPINB5	0	.,match
1	13447287	A	C	0/0	0/0	0|1	0/0	ENSCAFG00845002320	SERPINB5	0.0192308	.,match
1	13452903	C	A	0/1	0/0	0/0	0/0	ENSCAFG00845002320	SERPINB5	0	.,match
1	13455254	A	C	0/0	1|1	0/0	0/0	ENSCAFG00845002320	SERPINB5	0.153846	.,match
1	13471114	G	A	0/0	0/1	0/0	0/0	ENSCAFG00845002320	SERPINB5	0	.,match
1	13489790	A	C	0/0	0/1	0/0	0/0	ENSCAFG00845002320	SERPINB5	0	.,match
1	13492579	G	A	0/0	0/1	0/0	0/0	ENSCAFG00845002320	SERPINB5	0	.,match
1	13500736	G	C	0/1	0/0	0/0	0/0	ENSCAFG00845002445	VPS4B	0.0576923	.,match
1	13506657	T	A	0/1	0/0	0/0	0/0	ENSCAFG00845002445	VPS4B	0	.,match
1	13509875	C	A	0/0	0/1	0|0	0/0	ENSCAFG00845002445	VPS4B	0.0192308	.,match
1	13510714	T	*,G	0/1	0/0	0/0	0/0	ENSCAFG00845002445	VPS4B	0	.,match
1	13532595	C	T	0/0	0/0	0/0	0/1	ENSCAFG00845002445	VPS4B	0	.,match
1	13533384	A	G	0/1	0/0	0/0	0/0	ENSCAFG00845002445	VPS4B	0	.,match
1	13550377	A	T	0/1	0/0	0/0	0/0	ENSCAFG00845002496	KDSR	0.365385	-	106
1	13553163	G	C	0/0	0/1	0/0	0/0	ENSCAFG00845002496	KDSR	0.173077	.,match
1	13556858	C	T	0/1	0/0	0/0	0/0	ENSCAFG00845002496	KDSR	0	.,match
1	13559901	C	T	0/1	0/0	0/0	0/0	ENSCAFG00845002496	KDSR	0.480769	.,match
1	13560429	C	T	0/0	0/0	0/0	0/1	ENSCAFG00845002496	KDSR	0	.,match
1	13585241	C	A	0/0	0/0	0/1	0/0	ENSCAFG00845002496	KDSR	0	.,match
1	13593386	G	A	0/0	0/1	0/0	0/0	ENSCAFG00845002725	BCL2	0	-	2008
1	13625748	A	C	0/0	0/0	0/0	0|1	ENSCAFG00845002725	BCL2	0.0192308	.,match
1	13625751	A	C	0/0	0/0	0/0	0|1	ENSCAFG00845002725	BCL2	0.0192308	.,match
1	13645750	C	T	0/0	0/0	0/0	0/1	ENSCAFG00845002725	BCL2	0	.,match
1	13660749	C	G	0/0	0/0	0/0	0/1	ENSCAFG00845002725	BCL2	0	.,match
1	13664229	G	T	0/0	0/1	0/0	0/0	ENSCAFG00845002725	BCL2	0	.,match
1	13689354	A	C	0|1	0/0	0/0	0/0	ENSCAFG00845002725	BCL2	0.0384615	.,match
1	13689360	A	C	0|1	0/0	0/0	0/0	ENSCAFG00845002725	BCL2	0	.,match
1	13735751	G	A	0/0	0/0	0/1	0/0	ENSCAFG00845002725	BCL2	0	.,match
1	13786347	A	T	0/0	0/0	0|1	0/0	ENSCAFG00845002725	BCL2	0.0576923	+	24055
1	13792729	G	A	0/0	0/1	0/0	0/0	ENSCAFG00845002725	BCL2	0	+	30437
1	13796846	C	T	0/1	0/0	0/0	0/0	ENSCAFG00845002725	BCL2	0.0192308	+	34554
1	13804667	G	A	0/0	0/0	1/1	0/0	ENSCAFG00845002725	BCL2	0.0192308	+	42375
1	13807107	G	T	0/0	0/1	0/0	0/0	ENSCAFG00845002725	BCL2	0.0961538	+	44815
1	13818182	G	A	0/1	0/0	0/0	0/0	ENSCAFG00845002725	BCL2	0	+	55890
1	13836571	A	G	0/0	0/0	0/0	0/1	ENSCAFG00845000002	PHLPP1	0.384615	-	49971
1	13856944	C	A	0/0	0/0	0/0	0/1	ENSCAFG00845000002	PHLPP1	0	-	29598
1	13863901	C	T	0/0	0/0	0/0	0/1	ENSCAFG00845000002	PHLPP1	0	-	22641
1	13864076	T	C	0/1	0/0	0/0	0/0	ENSCAFG00845000002	PHLPP1	0	-	22466
1	13882742	C	T	0/0	0/0	0/0	0/1	ENSCAFG00845000002	PHLPP1	0.0192308	-	3800
1	13906114	C	T	0/0	0/0	0/1	0/0	ENSCAFG00845000002	PHLPP1	0	.,match
1	13906488	G	A	0/0	0/1	0/0	0/0	ENSCAFG00845000002	PHLPP1	0	.,match
1	13909762	G	C	0/0	0/0	0/1	0/0	ENSCAFG00845000002	PHLPP1	0	.,match
1	13918935	G	A	0/0	0/0	0/1	0/0	ENSCAFG00845000002	PHLPP1	0	.,match
1	13956917	C	T	0/0	0/1	0/0	0/0	ENSCAFG00845000002	PHLPP1	0	.,match
1	13984619	A	G	0/0	0/1	0/0	0/0	ENSCAFG00845000002	PHLPP1	0	.,match
1	13991515	T	A	0/0	0/0	0|1	0/0	ENSCAFG00845000002	PHLPP1	0.0576923	.,match
1	13991522	C	A	0|1	0/0	0/0	0/0	ENSCAFG00845000002	PHLPP1	0.0192308	.,match
1	14001927	T	A	0/0	0/0	0/1	0/0	ENSCAFG00845000002	PHLPP1	0	.,match
1	14011565	C	G	0/0	0/1	0/0	0/0	ENSCAFG00845000002	PHLPP1	0	.,match
1	14015393	G	C	0/1	0/0	0/0	0/0	ENSCAFG00845000002	PHLPP1	0	.,match
1	14091948	T	C	0/0	0/0	0/0	0/1	ENSCAFG00845000002	PHLPP1	0.0576923	.,match
1	14102215	G	A	0/1	0/0	0/0	0/0	ENSCAFG00845000002	PHLPP1	0.0192308	+	8406
1	14121233	C	T	0/0	0/0	0/0	0/1	ENSCAFG00845000002	PHLPP1	0.0192308	+	27424
1	14150583	G	A	0/0	0/0	0/0	0/1	ENSCAFG00845000016	ZCCHC2	0	-	41107
1	14176339	A	C	0/0	0/0	0/0	0/1	ENSCAFG00845000016	ZCCHC2	0	-	15351
1	14189957	G	C,*	0/0	0/0	0/0	0|1	ENSCAFG00845000016	ZCCHC2	0	-	1733
1	14213019	C	A,*	0/1	0/0	0/1	0/0	ENSCAFG00845000016	ZCCHC2	0.0192308	.,match
1	14217019	C	T	0/0	0/0	0/0	0/1	ENSCAFG00845000016	ZCCHC2	0	.,match
1	14234624	G	A	0/0	0/0	0/0	0/1	ENSCAFG00845000016	ZCCHC2	0	.,match
1	14240514	T	G	0/0	0/0	0/0	0/1	ENSCAFG00845000016	ZCCHC2	0.0192308	.,match
1	14270138	A	C	0/0	0/0	0/0	0/1	ENSCAFG00845000016	ZCCHC2	0.0192308	+	15856
1	14300535	T	C	0/0	0/0	0/0	0/1	ENSCAFG00845000016	ZCCHC2	0	+	46253
1	14310356	C	T	0/0	0/0	0/0	0/1	ENSCAFG00845000032	TNFRSF11A	0	-	52580
1	14334212	G	C	0/0	0/0	0/0	0|1	ENSCAFG00845000032	TNFRSF11A	0	-	28724
1	14336335	G	A	0|1	0/0	0/0	0/0	ENSCAFG00845000032	TNFRSF11A	0.0192308	-	26601
1	14356721	C	G	0|1	0/0	0/0	0/0	ENSCAFG00845000032	TNFRSF11A	0	-	6215
1	14397121	T	C	0/0	0/1	0/0	0/0	ENSCAFG00845000032	TNFRSF11A	0	.,match
1	14416850	G	A	0/1	0/0	0/0	0/0	ENSCAFG00845000032	TNFRSF11A	0.230769	+	454
1	14417657	A	G	0/0	0/0	0|1	0/0	ENSCAFG00845000032	TNFRSF11A	0.134615	+	1261
1	14455583	A	C	0/0	0|1	0/0	0/0	ENSCAFG00845000036	RELCH	0.0769231	.,match
1	14510170	A	G	0/1	0/0	0/0	0/0	ENSCAFG00845000036	RELCH	0	.,match
1	14523428	C	T	0/1	0/0	0/0	0/0	ENSCAFG00845000036	RELCH	0	.,match
1	14543694	G	C,*	0|1	0/0	0|0	0/0	ENSCAFG00845000036	RELCH	0.230769	.,match
1	14543698	G	C	0|1	0/0	0|0	0/0	ENSCAFG00845000036	RELCH	0.211538	.,match
1	14543702	G	C	0|1	0/0	0/0	0/0	ENSCAFG00845000036	RELCH	0.211538	.,match
1	14543706	G	C	0|1	0/0	0/0	0/0	ENSCAFG00845000036	RELCH	0.230769	.,match
1	14543708	G	C	0|1	0/0	0/0	0/0	ENSCAFG00845000036	RELCH	0.230769	.,match
1	14543712	G	C	0|1	0/0	0/0	0/0	ENSCAFG00845000036	RELCH	0.230769	.,match
1	14543713	A	C	0|1	0/0	0/0	0/0	ENSCAFG00845000036	RELCH	0.230769	.,match
1	14543716	T	C	0|1	0/0	0/0	0/0	ENSCAFG00845000036	RELCH	0.192308	.,match
1	14543717	T	C	0|1	0/0	0/0	0/0	ENSCAFG00845000036	RELCH	0.192308	.,match
1	14543725	G	C	0|1	0/0	0/0	0/0	ENSCAFG00845000036	RELCH	0.192308	.,match
1	14550904	G	A	0/1	0/0	0/0	0/0	ENSCAFG00845000068	PIGN	0.0192308	.,match
1	14551528	C	T	0/1	0/0	0/0	0/0	ENSCAFG00845000068	PIGN	0	.,match
1	14553069	G	A	0/1	0/0	0/0	0/0	ENSCAFG00845000068	PIGN	0	.,match
1	14553223	G	T	0/1	0/0	0/0	0/0	ENSCAFG00845000068	PIGN	0	.,match
1	14563538	C	T	0/1	0/0	0/0	0/0	ENSCAFG00845000068	PIGN	0	.,match
1	14565666	T	G	0/1	0/0	0/0	0/0	ENSCAFG00845000068	PIGN	0	.,match
1	14566887	A	C	0/1	0/0	0/0	0/0	ENSCAFG00845000068	PIGN	0	.,match
1	14567046	T	C	0/1	0/0	0/0	0/0	ENSCAFG00845000068	PIGN	0	.,match
1	14569033	T	C	0/1	0/0	0/0	0/0	ENSCAFG00845000068	PIGN	0	.,match
1	14569398	A	G	0/1	0/0	0/0	0/0	ENSCAFG00845000068	PIGN	0	.,match
1	14576161	C	G	0/1	0/0	0/0	0/0	ENSCAFG00845000068	PIGN	0	.,match
1	14578729	A	T	0/1	0/0	0/0	0/0	ENSCAFG00845000068	PIGN	0	.,match
1	14578930	A	T	0/1	0/0	0/0	0/0	ENSCAFG00845000068	PIGN	0	.,match
1	14584574	C	T	0/1	0/0	0/0	0/0	ENSCAFG00845000068	PIGN	0	.,match
1	14588170	G	A	0/1	0/0	0/0	0/0	ENSCAFG00845000068	PIGN	0	.,match
1	14591080	G	T	0/1	0/0	0/0	0/0	ENSCAFG00845000068	PIGN	0.0192308	.,match
1	14600055	G	A	0|1	0/0	0/0	0/0	ENSCAFG00845000068	PIGN	0	.,match
1	14602261	G	A	0/1	0/0	0/0	0/0	ENSCAFG00845000068	PIGN	0	.,match
1	14602647	G	A	0|1	0/0	0/0	0/0	ENSCAFG00845000068	PIGN	0	.,match
1	14605518	G	C	0/1	0/0	0/0	0/0	ENSCAFG00845000068	PIGN	0	.,match
1	14610288	T	A	0/1	0/0	0/0	0/0	ENSCAFG00845000068	PIGN	0	.,match
1	14611435	T	C	0/1	0/0	0/0	0/0	ENSCAFG00845000068	PIGN	0	.,match
1	14616843	G	T,*	0/0	0/0	0|1	0/0	ENSCAFG00845000068	PIGN	0.0576923	.,match
1	14617179	G	A	0/1	0/0	0/0	0/0	ENSCAFG00845000068	PIGN	0	.,match
1	14617508	C	T	0/1	0/0	0/0	0/0	ENSCAFG00845000068	PIGN	0	.,match
1	14618320	A	C	0/1	0/0	0/0	0/0	ENSCAFG00845000068	PIGN	0	.,match
1	14620446	C	T	0/1	0/0	0/0	0/0	ENSCAFG00845000068	PIGN	0	.,match
1	14625294	G	A	0/1	0/0	0/0	0/0	ENSCAFG00845000068	PIGN	0	.,match
1	14628054	T	C	0/1	0/0	0/0	0/0	ENSCAFG00845000068	PIGN	0	.,match
1	14628214	T	G	0/1	0/0	0/0	0/0	ENSCAFG00845000068	PIGN	0	.,match
1	14628567	T	G	0/1	0/0	0/0	0/0	ENSCAFG00845000068	PIGN	0	.,match
1	14628775	T	C	0/1	0/0	0/0	0/0	ENSCAFG00845000068	PIGN	0	.,match
1	14632662	C	T	0/1	0/0	0/0	0/0	ENSCAFG00845000068	PIGN	0	.,match
1	14637812	T	C	0/1	0/0	0/0	0/0	ENSCAFG00845000068	PIGN	0	.,match
1	14638275	A	T	0/1	0/0	0/0	0/0	ENSCAFG00845000068	PIGN	0	.,match
1	14639066	C	T	0/1	0/0	0/0	0/0	ENSCAFG00845000068	PIGN	0	.,match
1	14639255	G	A	0/1	0/0	0/0	0/0	ENSCAFG00845000068	PIGN	0	.,match
1	14645284	T	A	0|1	0/0	0/0	0/0	ENSCAFG00845000068	PIGN	0	.,match
1	14645305	A	G	0|1	0/0	0/0	0/0	ENSCAFG00845000068	PIGN	0	.,match
1	14646722	C	T	0/1	0/0	0/0	0/0	ENSCAFG00845000068	PIGN	0.0192308	.,match
1	14647652	T	C	0/1	0/0	0/0	0/0	ENSCAFG00845000068	PIGN	0	.,match
1	14649861	G	A	0/1	0/0	0/0	0/0	ENSCAFG00845000068	PIGN	0	.,match
1	14650717	C	T	0/1	0/0	0/0	0/0	ENSCAFG00845000068	PIGN	0	.,match
1	14650897	T	A	0/1	0/0	0/0	0/0	ENSCAFG00845000068	PIGN	0	.,match
1	14652629	T	C	0/1	0/0	0/0	0/0	ENSCAFG00845000068	PIGN	0	.,match
1	14654524	C	A	0/1	0/0	0/0	0/0	ENSCAFG00845000068	PIGN	0.0192308	+	1576
1	14656309	C	A	0/1	0/0	0/0	0/0	ENSCAFG00845000068	PIGN	0	+	3361
1	14684288	C	*,G	0/0	0/0	0/1	0/0	ENSCAFG00845000068	PIGN	0	+	31340
1	14687789	A	C	0/0	0/0	0/1	0/0	ENSCAFG00845000068	PIGN	0	+	34841
1	14705877	T	A	0/0	0/0	0|1	0/0	ENSCAFG00845000068	PIGN	0	+	52929
1	14705879	G	T	0/0	0/0	0|1	0/0	ENSCAFG00845000068	PIGN	0	+	52931
1	14762780	A	T	0/0	0/0	0/0	0|1	ENSCAFG00845000068	PIGN	0	+	109832
1	14772526	C	G	0|1	0/0	0|1	0/0	ENSCAFG00845000068	PIGN	0.0192308	+	119578
1	14772529	T	C	0|1	0/0	0|1	0/0	ENSCAFG00845000068	PIGN	0.0192308	+	119581
1	14773738	T	A	0|1	0/0	0/0	0/0	ENSCAFG00845000068	PIGN	0	+	120790
1	14810624	C	T	0/1	0/0	0/0	0/0	ENSCAFG00845000068	PIGN	0.0192308	+	157676
1	14815516	G	A	0/0	0/0	0/0	0|1	ENSCAFG00845000068	PIGN	0	+	162568
1	14815517	C	T	0/0	0/0	0/0	0|1	ENSCAFG00845000068	PIGN	0	+	162569
1	14823296	G	T	0/1	0/0	0/0	0/0	ENSCAFG00845000068	PIGN	0	+	170348
1	14835679	G	T	0/0	0/0	0/1	0/0	ENSCAFG00845000068	PIGN	0	+	182731
1	14857285	C	T	0/0	0/0	0/0	0/1	ENSCAFG00845000129	CDH20	0	-	197003
1	14859465	T	C	0/0	0/0	0/0	0/1	ENSCAFG00845000129	CDH20	0	-	194823
1	14862155	T	G	0/0	0/0	0/1	0/0	ENSCAFG00845000129	CDH20	0	-	192133
1	14863116	C	T	0/0	0/0	0/0	0/1	ENSCAFG00845000129	CDH20	0	-	191172
1	14870930	C	T	0/0	0/0	0/0	0/1	ENSCAFG00845000129	CDH20	0	-	183358
1	14871193	A	G	0/0	0/0	0/0	0/1	ENSCAFG00845000129	CDH20	0	-	183095
1	14871319	C	T	0/0	0/0	0/0	0/1	ENSCAFG00845000129	CDH20	0	-	182969
1	14879363	G	A	0/0	0/0	0/1	0/0	ENSCAFG00845000129	CDH20	0.0192308	-	174925
1	14901307	C	T	0/1	0/0	0/0	0/0	ENSCAFG00845000129	CDH20	0	-	152981
1	14906445	C	T	0/0	0/0	0/1	0/0	ENSCAFG00845000129	CDH20	0	-	147843
1	14908457	G	T	0/0	0/0	0|1	0/0	ENSCAFG00845000129	CDH20	0.0192308	-	145831
1	14917705	C	T	0/0	0/0	0/0	0/1	ENSCAFG00845000129	CDH20	0	-	136583
1	14931638	G	A	0|1	0/0	0/0	0/0	ENSCAFG00845000129	CDH20	0	-	122650
1	14939829	A	T	0/1	0/0	0/0	0/0	ENSCAFG00845000129	CDH20	0	-	114459
1	14941823	A	G	0/1	0/0	0/0	0/0	ENSCAFG00845000129	CDH20	0	-	112465
1	14943516	T	G	0|1	0/0	0/0	0/0	ENSCAFG00845000129	CDH20	0	-	110772
1	14958013	A	T	0/1	0/0	0/0	0/0	ENSCAFG00845000129	CDH20	0	-	96275
1	15060285	G	A	0/1	0/0	0/0	0/0	ENSCAFG00845000129	CDH20	0	.,match
1	15063808	G	A	0/0	0/1	0/0	0/0	ENSCAFG00845000129	CDH20	0	.,match
1	15064981	C	T	0/1	0/0	0/0	0/0	ENSCAFG00845000129	CDH20	0	.,match
1	15070723	T	C	0/0	0/1	0/0	0/0	ENSCAFG00845000129	CDH20	0	.,match
1	15072133	T	C	0|1	0/0	0/0	0/0	ENSCAFG00845000129	CDH20	0	.,match
1	15095082	C	T	0/0	0/1	0/0	0/0	ENSCAFG00845000129	CDH20	0.0192308	.,match
1	15101477	G	A	0/0	0/0	0/1	0/0	ENSCAFG00845000129	CDH20	0	.,match
1	15102800	G	A	0/0	0/1	0/0	0/0	ENSCAFG00845000129	CDH20	0	.,match
1	15114023	A	G	0/0	0/1	0/0	0/0	ENSCAFG00845000129	CDH20	0	+	7676
1	15115099	G	A	0/0	0/0	0/0	0/1	ENSCAFG00845000129	CDH20	0	+	8752
1	15128229	G	C	0/0	0/1	0/0	0/0	ENSCAFG00845000129	CDH20	0	+	21882
1	15136385	A	T	0/0	0|1	0/0	0/0	ENSCAFG00845000129	CDH20	0.0192308	+	30038
1	15136387	A	G	0/0	0|1	0/0	0/0	ENSCAFG00845000129	CDH20	0.0192308	+	30040
1	15152021	T	C	0/0	0/0	0/0	0/1	ENSCAFG00845000129	CDH20	0	+	45674
1	15160558	C	T	0/0	0/1	0/0	0/0	ENSCAFG00845000129	CDH20	0	+	54211
1	15229145	C	A	0|1	0|0	0/0	0/1	ENSCAFG00845000129	CDH20	0	+	122798
1	15229149	C	A	0|1	0/0	0/0	0/1	ENSCAFG00845000129	CDH20	0	+	122802
1	15238898	C	T	0/1	0/0	0/0	0/0	ENSCAFG00845000129	CDH20	0	+	132551
1	15241268	G	C	0/1	0/0	0/0	0/0	ENSCAFG00845000129	CDH20	0	+	134921
1	15241877	C	T	0/0	0/0	0/1	0/0	ENSCAFG00845000129	CDH20	0	+	135530
1	15247056	C	T	0/0	0/1	0/0	0/0	ENSCAFG00845000129	CDH20	0	+	140709
1	15258267	A	C	0/0	0|1	0/0	0|0	ENSCAFG00845000129	CDH20	0.307692	+	151920
1	15259358	T	C	0/0	0/0	0/1	0/0	ENSCAFG00845000129	CDH20	0.0192308	+	153011
1	15259647	A	C	0/1	0/0	0|1	0/1	ENSCAFG00845000129	CDH20	0.0384615	+	153300
1	15259654	A	C	0/0	0/0	0|1	0/1	ENSCAFG00845000129	CDH20	0.0192308	+	153307
1	15295847	A	G	0/0	0/0	0/1	0/0	ENSCAFG00845000252	U6	0	-	154778
1	15327110	C	T	0/1	0/0	0/0	0/0	ENSCAFG00845000252	U6	0	-	123515
1	15338262	C	T	0/1	0/0	0/0	0/0	ENSCAFG00845000252	U6	0	-	112363
1	15345028	T	C	0/0	0/1	0/0	0/0	ENSCAFG00845000252	U6	0	-	105597
1	15370161	T	A	0/0	0/0	0/1	0/0	ENSCAFG00845000252	U6	0	-	80464
1	15372956	A	C	0/0	0/0	0/1	0/0	ENSCAFG00845000252	U6	0	-	77669
1	15373523	C	T	0/0	0/0	0/0	0/1	ENSCAFG00845000252	U6	0	-	77102
1	15376068	G	A	0/0	0/1	0/0	0/0	ENSCAFG00845000252	U6	0	-	74557
1	15378202	A	G	0|1	0/0	0/0	0/0	ENSCAFG00845000252	U6	0.0192308	-	72423
1	15380019	C	T	0/0	0/0	0/1	0/0	ENSCAFG00845000252	U6	0.0192308	-	70606
1	15390192	A	G	0/0	0/0	0/1	0/0	ENSCAFG00845000252	U6	0	-	60433
1	15400070	G	T	0/0	0/0	0/1	0/0	ENSCAFG00845000252	U6	0	-	50555
1	15403894	C	T	0/0	0/1	0/0	0/0	ENSCAFG00845000252	U6	0.0384615	-	46731
1	15407622	G	A	0/0	0/0	0/1	0/0	ENSCAFG00845000252	U6	0	-	43003
1	15413680	A	G	0/0	0/0	0/1	0/0	ENSCAFG00845000252	U6	0.0192308	-	36945
1	15415357	C	T	0/0	0/0	0/1	0/0	ENSCAFG00845000252	U6	0	-	35268
1	15416136	C	T	0/0	0/0	0|1	0/0	ENSCAFG00845000252	U6	0	-	34489
1	15417878	G	T	0/0	0/0	0/1	0/0	ENSCAFG00845000252	U6	0	-	32747
1	15419488	T	G	0/0	0/0	0/1	0/0	ENSCAFG00845000252	U6	0	-	31137
1	15422733	C	T	0/1	0/0	0/0	0/0	ENSCAFG00845000252	U6	0	-	27892
1	15423388	C	T	0/0	0/1	0/0	0/0	ENSCAFG00845000252	U6	0	-	27237
1	15451056	A	C	0/1	0/0	0/0	0/0	ENSCAFG00845000252	U6	0	+	327
1	15471354	G	A	0/1	0/0	0/0	0/0	ENSCAFG00845000252	U6	0.0192308	+	20625
1	15471615	C	T	0/0	0/0	0/0	0/1	ENSCAFG00845000252	U6	0.0192308	+	20886
1	15473286	C	A	0/0	0/0	0/0	0/1	ENSCAFG00845000252	U6	0	+	22557
1	15474390	C	T	0/1	0/0	0/0	0/0	ENSCAFG00845000252	U6	0	+	23661
1	15476837	T	C	0/0	0/0	0/1	0/0	ENSCAFG00845000252	U6	0	+	26108
1	15479841	C	T	0/0	0/0	0/1	0/0	ENSCAFG00845000252	U6	0	+	29112
1	15532523	A	G	0/0	0/1	0/0	0/0	ENSCAFG00845000252	U6	0	+	81794
1	15536623	G	T	0/0	0/0	0/0	0|1	ENSCAFG00845000252	U6	0	+	85894
1	15536628	G	T	0/0	0/0	0/0	0/1	ENSCAFG00845000252	U6	0	+	85899
1	15536839	C	G	0/0	0/0	0/0	0/1	ENSCAFG00845000252	U6	0	+	86110
1	15542181	T	G	0/0	0/0	0|1	0/0	ENSCAFG00845000252	U6	0	+	91452
1	15556255	G	T,*	0/0	0/0	0/0	0|1	ENSCAFG00845000252	U6	0.0192308	+	105526
1	15556258	C	A,T	0/0	0/0	0|0	0|1	ENSCAFG00845000252	U6	0.0384615	+	105529
1	15579987	T	C	0/0	0/0	0/0	0|1	ENSCAFG00845000252	U6	0.0192308	+	129258
1	15579994	T	C	0/0	0/0	0/0	0|1	ENSCAFG00845000252	U6	0.0192308	+	129265
1	15579997	T	C	0/0	0/0	0/0	0|1	ENSCAFG00845000252	U6	0.0192308	+	129268
1	15580004	T	C	0/0	0/0	0/0	0|1	ENSCAFG00845000252	U6	0.0192308	+	129275
1	15581335	T	G	0|1	0/0	0/0	0/0	ENSCAFG00845000252	U6	0	+	130606
1	15604529	G	A	0/0	0/0	0/0	0|1	ENSCAFG00845000252	U6	0	+	153800
1	15605116	C	G	0/0	0/0	0/0	0/1	ENSCAFG00845000252	U6	0	+	154387
1	15606264	T	C	0/0	0/0	0/0	0/1	ENSCAFG00845000252	U6	0	+	155535
1	15607282	T	A	0/0	0/0	0/0	0/1	ENSCAFG00845000252	U6	0	+	156553
1	15609415	A	T	0/0	0/0	0/0	0/1	ENSCAFG00845000252	U6	0	+	158686
1	15610299	G	A	0/0	0/0	0/0	0/1	ENSCAFG00845000252	U6	0	+	159570
1	15611484	A	G	0/0	1/1	0/0	0/0	ENSCAFG00845000252	U6	0.0192308	+	160755
1	15621935	C	T	0/0	0/1	0/0	0/0	ENSCAFG00845000252	U6	0	+	171206
1	15623856	T	A	0/0	0/0	0/0	0/1	ENSCAFG00845000252	U6	0	+	173127
1	15626453	G	A	0/0	0/0	0/1	0/0	ENSCAFG00845000252	U6	0	+	175724
1	15630350	A	C	0/0	0/1	0/0	0/0	ENSCAFG00845000252	U6	0	+	179621
1	15633491	A	G	0/0	0/0	0/0	0/1	ENSCAFG00845000252	U6	0	+	182762
1	15634534	A	T	0/0	0/0	0/0	0|1	ENSCAFG00845000252	U6	0.0192308	+	183805
1	15634904	T	A	0/1	0/0	0/0	0/0	ENSCAFG00845000252	U6	0.0192308	+	184175
1	15646473	T	A	0/0	0/0	0/0	0/1	ENSCAFG00845000252	U6	0	+	195744
1	15648113	T	C	0/0	0/0	0/0	0/1	ENSCAFG00845000252	U6	0.0192308	+	197384
1	15650245	T	A	0|1	0/0	0/0	0/0	ENSCAFG00845000252	U6	0.0576923	+	199516
1	15650246	G	A	0|1	0/0	0/0	0/0	ENSCAFG00845000252	U6	0.0576923	+	199517
1	15650769	C	T	0/0	0/0	0/1	0/0	ENSCAFG00845000252	U6	0	+	200040
1	15658162	G	A	0/0	0/0	0/0	0/1	ENSCAFG00845000252	U6	0	+	207433
1	15660001	C	T	0/0	0/0	0/0	0/1	ENSCAFG00845000252	U6	0.0192308	+	209272
1	15660186	C	T	0/0	0/0	0/0	0/1	ENSCAFG00845000252	U6	0	+	209457
1	15660297	G	T	0/0	0/0	0/0	0/1	ENSCAFG00845000252	U6	0	+	209568
1	15661108	G	A	0/0	0/0	0/0	0/1	ENSCAFG00845000252	U6	0	+	210379
1	15661235	T	A	0/0	0/0	0/0	0|1	ENSCAFG00845000252	U6	0.0192308	+	210506
1	15661260	T	A	0/0	0/0	0/0	0|1	ENSCAFG00845000252	U6	0.0384615	+	210531
1	15661291	A	C	0/0	0/0	0/0	0/1	ENSCAFG00845000252	U6	0.0384615	+	210562
1	15666984	C	T	0/0	0/0	0/0	0/1	ENSCAFG00845000252	U6	0	+	216255
1	15667985	T	C	0/0	0/0	0/0	0|1	ENSCAFG00845000252	U6	0	+	217256
1	15668245	C	G	0/0	0/0	0/0	0/1	ENSCAFG00845000252	U6	0	+	217516
1	15668306	A	G	0/0	0/0	0/0	0/1	ENSCAFG00845000252	U6	0	+	217577
1	15670635	A	C	0/0	0/0	0/0	0|1	ENSCAFG00845000252	U6	0	+	219906
1	15670815	C	T	0/0	0/0	0/0	0/1	ENSCAFG00845000252	U6	0	+	220086
1	15671014	A	G	0/0	0/0	0/0	0|1	ENSCAFG00845000252	U6	0	+	220285
1	15671727	C	G	0/0	0/0	0/0	0/1	ENSCAFG00845000252	U6	0.0192308	+	220998
1	15672416	G	A	0/0	0/0	0/0	0/1	ENSCAFG00845000252	U6	0.0192308	+	221687
1	15672851	G	C,A	0/0	0/0	0/0	0|1	ENSCAFG00845000252	U6	0	+	222122
1	15674327	A	G	0/0	0/0	0/0	0|1	ENSCAFG00845000252	U6	0	+	223598
1	15674379	G	A	0/0	0/0	0/0	0/1	ENSCAFG00845000252	U6	0	+	223650
1	15674604	A	G	0/0	0/0	0/0	0|1	ENSCAFG00845000252	U6	0	+	223875
1	15674998	C	T	0/0	0/0	0/0	0/1	ENSCAFG00845000252	U6	0	+	224269
1	15675528	G	T	0/0	0/0	0/0	0/1	ENSCAFG00845000252	U6	0	+	224799
1	15677232	T	C	0/0	0/0	0/1	0/0	ENSCAFG00845000252	U6	0	+	226503
1	15678097	A	T	0/0	0/0	0/0	0/1	ENSCAFG00845000252	U6	0	+	227368
1	15680745	C	A	0/0	0/0	0/0	0/1	ENSCAFG00845000252	U6	0	+	230016
1	15681300	G	A	0/0	0/0	0/0	0/1	ENSCAFG00845000252	U6	0.0576923	+	230571
1	15681683	T	A	0/0	0/0	0/0	0/1	ENSCAFG00845000252	U6	0	+	230954
1	15682089	G	A	0/0	0/0	0/0	0/1	ENSCAFG00845000252	U6	0.0192308	+	231360
1	15683549	A	G	0/0	0/0	0/0	0/1	ENSCAFG00845000252	U6	0	+	232820
1	15683727	T	G	0/0	0/0	0/0	0/1	ENSCAFG00845000252	U6	0	+	232998
1	15685338	T	C	0/0	0/0	0/0	0|1	ENSCAFG00845000252	U6	0	+	234609
1	15689094	C	T	0/0	0/0	0/0	0|1	ENSCAFG00845000252	U6	0.25	+	238365
1	15698870	T	G	0/0	0/0	0/0	0/1	ENSCAFG00845000252	U6	0	+	248141
1	15699853	A	G	0/0	0/0	0/1	0/0	ENSCAFG00845000252	U6	0	+	249124
1	15705369	T	G	0/0	0/0	0/0	0/1	ENSCAFG00845000252	U6	0	+	254640
1	15706877	A	G	0/0	0/0	0/0	0/1	ENSCAFG00845000252	U6	0	+	256148
1	15709091	G	C	0/1	0/0	0/0	0/0	ENSCAFG00845000252	U6	0	+	258362
1	15709107	C	T	0/0	0/0	0/1	0/0	ENSCAFG00845000252	U6	0	+	258378
1	15709806	C	T	0/0	0/0	0/0	0/1	ENSCAFG00845000252	U6	0	+	259077
1	15711976	G	A	0/0	0/0	0/0	0|1	ENSCAFG00845000252	U6	0.0192308	+	261247
1	15723172	T	A	0/0	0|1	0/0	0/0	ENSCAFG00845000252	U6	0	+	272443
1	15725531	A	C	0/0	0/0	0/0	0/1	ENSCAFG00845000252	U6	0	+	274802
1	15728918	A	T,*	0/0	0/0	0/0	0|1	ENSCAFG00845000280	MC4R	0.134615	-	274523
1	15734609	A	G	0/0	0/0	0/0	0/1	ENSCAFG00845000280	MC4R	0	-	268832
1	15736653	T	G	0/0	0/0	0/0	0/1	ENSCAFG00845000280	MC4R	0	-	266788
1	15738420	T	G	0/0	0/0	0/0	0/1	ENSCAFG00845000280	MC4R	0	-	265021
1	15744365	G	T	0/0	0/0	0/0	0/1	ENSCAFG00845000280	MC4R	0	-	259076
1	15746968	T	A	0/0	0/0	0/0	0|1	ENSCAFG00845000280	MC4R	0	-	256473
1	15747202	A	G	0/0	0/0	0/0	0/1	ENSCAFG00845000280	MC4R	0	-	256239
1	15751504	G	A	0/0	0/1	0/0	0/0	ENSCAFG00845000280	MC4R	0	-	251937
1	15754881	G	T	0/1	0/0	0/0	0/0	ENSCAFG00845000280	MC4R	0	-	248560
1	15762520	A	C	0|1	0/0	0/0	0/0	ENSCAFG00845000280	MC4R	0.0384615	-	240921
1	15762524	A	C	0|1	0/0	0/0	0/0	ENSCAFG00845000280	MC4R	0.0192308	-	240917
1	15795475	C	A	0/1	0/0	0/0	0/0	ENSCAFG00845000280	MC4R	0	-	207966
1	15795572	A	G	0/0	0/0	0/0	0/1	ENSCAFG00845000280	MC4R	0	-	207869
1	15804261	C	T	0/0	0/0	0/0	0/1	ENSCAFG00845000280	MC4R	0	-	199180
1	15806864	G	T	0/0	0/0	0/0	0/1	ENSCAFG00845000280	MC4R	0	-	196577
1	15830070	G	T	0/0	0/0	0/0	0/1	ENSCAFG00845000280	MC4R	0	-	173371
1	15831442	C	G,*	0/0	0/0	0|1	0/0	ENSCAFG00845000280	MC4R	0.0769231	-	171999
1	15831714	A	T	0/0	0/0	0/0	0/1	ENSCAFG00845000280	MC4R	0.0576923	-	171727
1	15832387	G	A	0/0	0/0	0/0	0/1	ENSCAFG00845000280	MC4R	0	-	171054
1	15833139	G	A	0/0	0/0	0/0	0/1	ENSCAFG00845000280	MC4R	0	-	170302
1	15833217	T	C	0/0	0/0	0/0	0/1	ENSCAFG00845000280	MC4R	0	-	170224
1	15834073	C	G	0/1	0/0	0/0	0/0	ENSCAFG00845000280	MC4R	0	-	169368
1	15835267	G	A	0/0	0/0	0/0	0|1	ENSCAFG00845000280	MC4R	0	-	168174
1	15837370	G	A	0/0	0/0	0/0	0|1	ENSCAFG00845000280	MC4R	0	-	166071
1	15837422	T	C	0/0	0/0	0/0	0|1	ENSCAFG00845000280	MC4R	0	-	166019
1	15837433	A	G	0/0	0/0	0/0	0|1	ENSCAFG00845000280	MC4R	0	-	166008
1	15841225	T	C	0/0	0/0	0/0	0/1	ENSCAFG00845000280	MC4R	0	-	162216
1	15855393	A	G	0/0	0/0	0/0	0/1	ENSCAFG00845000280	MC4R	0	-	148048
1	15862742	T	C	0/0	0/0	0/0	0|1	ENSCAFG00845000280	MC4R	0	-	140699
1	15865964	A	G	0/0	0/0	0/0	0|1	ENSCAFG00845000280	MC4R	0	-	137477
1	15865975	A	G	0/0	0/0	0/0	0|1	ENSCAFG00845000280	MC4R	0	-	137466
1	15917486	G	A	0/1	0/0	0/0	0/0	ENSCAFG00845000280	MC4R	0	-	85955
1	15924558	C	T	0|1	0/0	0/0	0|1	ENSCAFG00845000280	MC4R	0.0192308	-	78883
1	15958782	C	A	0/1	0/0	0/0	0/1	ENSCAFG00845000280	MC4R	0	-	44659
1	15959656	T	C	0/0	0/0	0/0	0/1	ENSCAFG00845000280	MC4R	0	-	43785
1	15961261	G	A	0/0	0/0	0/0	0|1	ENSCAFG00845000280	MC4R	0	-	42180
1	15999974	G	C	0/0	0/0	0/0	0/1	ENSCAFG00845000280	MC4R	0	-	3467
1	16001477	A	G	0/0	0/0	0/0	0/1	ENSCAFG00845000280	MC4R	0	-	1964
1	16002816	T	A	0/0	0/0	0/0	0/1	ENSCAFG00845000280	MC4R	0	-	625
1	16005694	G	A	0/0	0/0	0/0	0/1	ENSCAFG00845000280	MC4R	0	+	763
1	16007548	T	*,G	0/0	0/0	0/0	0|1	ENSCAFG00845000280	MC4R	0	+	2617
1	16007617	G	A	0/0	0/0	0/0	0|1	ENSCAFG00845000280	MC4R	0	+	2686
1	16007631	T	C	0/0	0/0	0/0	0|1	ENSCAFG00845000280	MC4R	0	+	2700
1	16007633	A	G	0/0	0/0	0/0	0|1	ENSCAFG00845000280	MC4R	0	+	2702
1	16007640	A	G	0/0	0/0	0/0	0|1	ENSCAFG00845000280	MC4R	0	+	2709
1	16007665	A	T	0/0	0/0	0/0	0|1	ENSCAFG00845000280	MC4R	0	+	2734
1	16018136	G	C	0/1	0/0	0/0	0/0	ENSCAFG00845000280	MC4R	0	+	13205
1	16029364	G	A	0/0	0/0	0/0	0/1	ENSCAFG00845000280	MC4R	0	+	24433
1	16031522	A	C	0/0	0/1	0/0	0/0	ENSCAFG00845000280	MC4R	0	+	26591
1	16036768	G	A	0/0	0/0	0/1	0/0	ENSCAFG00845000280	MC4R	0	+	31837
1	16037872	T	A	0/0	0/0	0/0	0/1	ENSCAFG00845000280	MC4R	0	+	32941
1	16047713	C	T	0|1	0/0	0/0	0/0	ENSCAFG00845000280	MC4R	0	+	42782
1	16051751	G	T	0/1	0/0	0/0	0/0	ENSCAFG00845000280	MC4R	0	+	46820
1	16084013	G	A	0/1	0/0	0/0	0/0	ENSCAFG00845000280	MC4R	0	+	79082
1	16093234	C	T	0/1	0/0	0/0	0/0	ENSCAFG00845000280	MC4R	0	+	88303
1	16093577	C	T	0/1	0/0	0/0	0/0	ENSCAFG00845000280	MC4R	0	+	88646
1	16094636	G	A	0/0	0/0	0/0	0/1	ENSCAFG00845000280	MC4R	0	+	89705
1	16096524	T	A,C	1/1	0/0	0/0	0/0	ENSCAFG00845000280	MC4R	0.403846	+	91593
1	16106009	A	T	0/0	0/0	0/0	0/1	ENSCAFG00845000280	MC4R	0	+	101078
1	16120328	T	C	0/0	0/0	0/0	0|1	ENSCAFG00845000280	MC4R	0	+	115397
1	16125727	T	G	0/1	0/0	0/0	0/0	ENSCAFG00845000280	MC4R	0.0961538	+	120796
1	16134436	G	C	0/0	0/0	0/0	0/1	ENSCAFG00845000280	MC4R	0	+	129505
1	16147110	G	T	0/0	0/0	0/0	0|1	ENSCAFG00845000299	U6	0.0576923	-	136956
1	16147111	A	T	0/0	0/0	0/0	0|1	ENSCAFG00845000299	U6	0.0576923	-	136955
1	16147113	G	T	0/0	0/0	0/0	0|1	ENSCAFG00845000299	U6	0.0384615	-	136953
1	16159445	C	T	0/1	0/0	0/0	0/0	ENSCAFG00845000299	U6	0	-	124621
1	16165647	G	A	0/0	0/0	0/0	0/1	ENSCAFG00845000299	U6	0.0192308	-	118419
1	16194742	A	G	0/0	0/0	0/0	0/1	ENSCAFG00845000299	U6	0	-	89324
1	16198528	C	T	0/1	0/0	0/0	0/0	ENSCAFG00845000299	U6	0	-	85538
1	16202326	G	A	0/0	0/0	0/0	0/1	ENSCAFG00845000299	U6	0	-	81740
1	16203974	C	T	0/0	0/0	0/0	0/1	ENSCAFG00845000299	U6	0	-	80092
1	16215194	A	C	0/0	0/0	0/0	0|1	ENSCAFG00845000299	U6	0.134615	-	68872
1	16221596	C	G	0/1	0/0	0/0	0/0	ENSCAFG00845000299	U6	0	-	62470
1	16226721	G	A	0/0	0/0	0/0	0/1	ENSCAFG00845000299	U6	0	-	57345
1	16234567	G	T	0/1	0/0	0/0	0/0	ENSCAFG00845000299	U6	0	-	49499
1	16244050	C	T	0/1	0/0	0/0	0/0	ENSCAFG00845000299	U6	0	-	40016
1	16248999	C	T	0/1	0/0	0/0	0/0	ENSCAFG00845000299	U6	0	-	35067
1	16254444	T	A	0/0	0/0	0/0	0/1	ENSCAFG00845000299	U6	0	-	29622
1	16254662	C	T	0/0	0/0	0/0	0/1	ENSCAFG00845000299	U6	0	-	29404
1	16272883	C	A	0/0	0/0	0/0	0/1	ENSCAFG00845000299	U6	0	-	11183
1	16285982	T	A,*	0|1	0/0	0/0	0/0	ENSCAFG00845000299	U6	0.211538	+	1810
1	16321104	G	T	0/0	0/1	0/0	0/0	ENSCAFG00845000304	PMAIP1	0	-	19416
1	16321204	C	T	0/0	0/0	0/0	0/1	ENSCAFG00845000304	PMAIP1	0	-	19316
1	16324105	C	T	0/0	0/0	0/0	0/1	ENSCAFG00845000304	PMAIP1	0	-	16415
1	16333541	G	A	0/0	1/1	0/0	0/0	ENSCAFG00845000304	PMAIP1	0.307692	-	6979
1	16333545	G	T	0/0	1|1	0/0	0/0	ENSCAFG00845000304	PMAIP1	0.269231	-	6975
1	16333813	C	T	0|1	0/0	0/0	0/0	ENSCAFG00845000304	PMAIP1	0	-	6707
1	16335573	G	A	0/0	0/0	0/0	0/1	ENSCAFG00845000304	PMAIP1	0	-	4947
1	16337601	C	A	0/0	0/0	0/0	0|1	ENSCAFG00845000304	PMAIP1	0.173077	-	2919
1	16337611	C	T	0/0	0/0	0/0	0|1	ENSCAFG00845000304	PMAIP1	0.173077	-	2909
1	16337635	G	A	0/0	0/0	0/0	0|1	ENSCAFG00845000304	PMAIP1	0.134615	-	2885
1	16338655	C	T	0/0	0/0	0/0	0/1	ENSCAFG00845000304	PMAIP1	0	-	1865
1	16340874	T	A	0/1	0/0	0/0	0/0	ENSCAFG00845000304	PMAIP1	0	.,match
1	16344759	T	A	0/0	0/0	0/0	0|1	ENSCAFG00845000304	PMAIP1	0.384615	+	398
1	16354877	C	T	0/0	0/0	0/0	0/1	ENSCAFG00845000304	PMAIP1	0	+	10516
1	16355119	C	T	0/0	0/1	0/0	0/0	ENSCAFG00845000304	PMAIP1	0	+	10758
1	16361029	G	C	0/0	0/0	0/0	0|1	ENSCAFG00845000304	PMAIP1	0	+	16668
1	16399719	T	A	0/0	0/1	0/0	0/0	ENSCAFG00845000304	PMAIP1	0.0192308	+	55358
1	16419854	C	T	0/0	0/1	0/0	0/0	ENSCAFG00845000419	CCBE1	0	-	48370
1	16458943	C	T	0/0	0/1	0/0	0/0	ENSCAFG00845000419	CCBE1	0	-	9281
1	16471952	G	A	0/1	0/0	0/0	0/0	ENSCAFG00845000419	CCBE1	0	.,match
1	16473629	G	A	0/0	0/1	0/0	0/0	ENSCAFG00845000419	CCBE1	0	.,match
1	16487137	C	T	0/0	0/0	0/0	0/1	ENSCAFG00845000419	CCBE1	0	.,match
1	16500857	A	G	0/0	0/0	0/0	0/1	ENSCAFG00845000419	CCBE1	0.0192308	.,match
1	16545126	G	A	0/0	0/1	0/0	0/0	ENSCAFG00845000419	CCBE1	0	.,match
1	16552579	A	G	0/0	0/0	0/0	0/1	ENSCAFG00845000419	CCBE1	0	.,match
1	16558773	C	T	0/1	0/0	0/0	0/0	ENSCAFG00845000419	CCBE1	0	.,match
1	16582137	G	A	0/1	0/0	0/0	0/0	ENSCAFG00845000419	CCBE1	0	.,match
1	16583549	C	A,*	0/0	0/0	0/0	0|1	ENSCAFG00845000419	CCBE1	0.0192308	.,match
1	16600461	C	T	0/1	0/0	0/0	0/0	ENSCAFG00845000419	CCBE1	0	.,match
1	16601097	A	T	0/0	0/0	0/0	0/1	ENSCAFG00845000419	CCBE1	0	.,match
1	16645244	C	T	0/0	0/0	0/0	0/1	ENSCAFG00845000419	CCBE1	0	.,match
1	16664965	T	A	0/0	0|1	0|1	0|1	ENSCAFG00845000419	CCBE1	0	.,match
1	16664970	G	C	0/0	0|1	0|1	0|1	ENSCAFG00845000419	CCBE1	0.0192308	.,match
1	16664978	T	A	0/0	0|1	0|1	0/0	ENSCAFG00845000419	CCBE1	0	.,match
1	16683925	C	A	0/1	0/0	0/0	0/0	ENSCAFG00845000419	CCBE1	0.0384615	.,match
1	16694590	A	C	0/0	0/0	0|1	0/0	ENSCAFG00845000419	CCBE1	0	.,match
1	16700050	C	T	0/1	0/0	0/0	0/0	ENSCAFG00845000419	CCBE1	0	+	2877
1	16715819	A	C	0|1	0/0	0/0	0/0	ENSCAFG00845000419	CCBE1	0.134615	+	18646
1	16718342	A	T	0/1	0/0	0/0	0/0	ENSCAFG00845000419	CCBE1	0	+	21169
1	16730759	C	T	0/1	0/0	0/0	0/0	ENSCAFG00845000443	LMAN1	0	-	15595
1	16743027	G	A	0/0	0/0	0|1	0/0	ENSCAFG00845000443	LMAN1	0.0192308	-	3327
1	16743080	G	A	0|1	0/0	0/0	0/0	ENSCAFG00845000443	LMAN1	0	-	3274
1	16747343	G	T,*	0/1	0/0	0/0	0/0	ENSCAFG00845000443	LMAN1	0.0961538	.,match
1	16776019	G	C	0/1	0/0	0/0	0/0	ENSCAFG00845000529	CPLX4	0	-	2029
1	16777978	T	C,*	0/0	0/0	0/0	0|1	ENSCAFG00845000529	CPLX4	0.0961538	-	70
1	16787067	C	G	0|1	0/0	0|1	0|1	ENSCAFG00845000529	CPLX4	0.0576923	.,match
1	16807194	C	T	0/0	0/0	0/0	0/1	ENSCAFG00845000529	CPLX4	0	+	8309
1	16808797	G	A	0/0	0/0	0/0	0/1	ENSCAFG00845000544	RAX	0	-	8619
1	16809821	G	A	0/1	0/0	0/0	0/0	ENSCAFG00845000544	RAX	0	-	7595
1	16817886	G	T	0/0	0/1	0/0	0/0	ENSCAFG00845000544	RAX	0.115385	.,match
1	16820000	A	C	0/1	0|0	0/0	0/1	ENSCAFG00845000544	RAX	0.0192308	.,match
1	16826022	G	C	0/0	0/0	0/0	0|1	ENSCAFG00845000554	U2	0.0961538	-	4046
1	16826025	A	C	0/0	0/0	0/0	0|1	ENSCAFG00845000554	U2	0.173077	-	4043
1	16826029	T	C	0/0	0/0	0/0	0|1	ENSCAFG00845000554	U2	0.115385	-	4039
1	16826033	G	C	0/0	0/0	0/0	0|1	ENSCAFG00845000554	U2	0.115385	-	4035
1	16826039	G	C	0/0	0/0	0/0	0|1	ENSCAFG00845000554	U2	0.115385	-	4029
1	16826042	G	C	0/0	0/0	0/0	0|1	ENSCAFG00845000554	U2	0.115385	-	4026
1	16826044	G	C	0/0	0/0	0/0	0|1	ENSCAFG00845000554	U2	0.0961538	-	4024
1	16826049	G	C	0/0	0/0	0/0	0|1	ENSCAFG00845000554	U2	0.0961538	-	4019
1	16826055	T	C	0/0	0/0	0/0	0|1	ENSCAFG00845000554	U2	0.115385	-	4013
1	16827710	G	A	0/1	0/0	0/0	0/0	ENSCAFG00845000554	U2	0	-	2358
1	16827890	C	T	0/1	0/0	0/0	0/0	ENSCAFG00845000554	U2	0	-	2178
1	16832670	C	G	0/0	0/1	0/0	0/0	ENSCAFG00845000554	U2	0	+	2414
1	16834874	G	A	0/1	0/0	0/0	0/0	ENSCAFG00845000554	U2	0	+	4618
1	16837088	T	C	0/1	0/0	0/0	0/0	ENSCAFG00845000554	U2	0	+	6832
1	16838948	C	A	0/0	0/0	0/0	0/1	ENSCAFG00845000554	U2	0	+	8692
1	16848502	G	A	0/1	0/0	0/0	0/0	ENSCAFG00845000570	GRP	0	-	3213
1	16858088	G	T	0/1	0/0	0/0	0/0	ENSCAFG00845000570	GRP	0	.,match
1	16858777	G	A	0/1	0/0	0/0	0/0	ENSCAFG00845000570	GRP	0	.,match
1	16859684	A	T	0/1	0/0	0/0	0/0	ENSCAFG00845000570	GRP	0	.,match
1	16861423	G	A	0/1	0/0	0/0	0/0	ENSCAFG00845000570	GRP	0	.,match
1	16866061	C	T	0/0	0/0	0/0	1/1	ENSCAFG00845000570	GRP	0	+	1444
1	16876509	T	A	0/0	0/1	0/0	0/0	ENSCAFG00845000570	GRP	0	+	11892
1	16912545	A	C	0/0	0/0	0/0	0|1	ENSCAFG00845000586	SEC11C	0.173077	.,match
1	16922669	G	A	0/0	0/0	0/0	1/1	ENSCAFG00845000586	SEC11C	0	+	9578
1	16941146	A	G	0/0	0/0	1/1	0/0	ENSCAFG00845000613	OACYL	0.0576923	-	10545
1	16956847	G	A	0/1	0/0	0/0	0/0	ENSCAFG00845000613	OACYL	0	.,match
1	16967603	A	T	0/1	0/0	0/0	0/0	ENSCAFG00845000613	OACYL	0	.,match
1	17003787	A	C	0/0	0/0	0|1	0/0	ENSCAFG00845000613	OACYL	0.0384615	.,match
1	17046210	T	G	0|1	0/0	0/0	0/0	ENSCAFG00845000673	ZNF532	0.173077	.,match
1	17057602	G	C	0|1	0/0	0/0	0|0	ENSCAFG00845000673	ZNF532	0	.,match
1	17057606	A	C	0|1	0/0	0/0	0|0	ENSCAFG00845000673	ZNF532	0	.,match
1	17060330	T	C	0/0	0/1	0/0	0/0	ENSCAFG00845000673	ZNF532	0	.,match
1	17076709	G	A	0/1	0/0	0/0	0/0	ENSCAFG00845000673	ZNF532	0	.,match
1	17095558	T	A	0/1	0/0	0/0	0/0	ENSCAFG00845000673	ZNF532	0	.,match
1	17110632	G	A	0/0	0/1	0/0	0/0	ENSCAFG00845000673	ZNF532	0	.,match
1	17121060	C	T	0/0	0/1	0/0	0/0	ENSCAFG00845000673	ZNF532	0	.,match
1	17137094	T	C	0/0	0/0	0/0	0|1	ENSCAFG00845000673	ZNF532	0.192308	.,match
1	17143993	A	C	0/0	0/0	0/0	0/1	ENSCAFG00845000673	ZNF532	0	+	5427
1	17161070	T	A,*	0/0	0/0	0|1	0/0	ENSCAFG00845000673	ZNF532	0	+	22504
1	17162508	C	T	0/0	0/1	0/0	0/0	ENSCAFG00845000673	ZNF532	0.0192308	+	23942
1	17177612	G	A	0/1	0/0	0/0	0/0	ENSCAFG00845000673	ZNF532	0	+	39046
1	17179956	A	G	0/0	0/1	0/0	0/0	ENSCAFG00845000673	ZNF532	0.0192308	+	41390
1	17185626	G	A	0/1	0/0	0/0	0/0	ENSCAFG00845000742	MALT1	0	-	46690
1	17189346	G	A	0/1	0/0	0/0	0/0	ENSCAFG00845000742	MALT1	0.0384615	-	42970
1	17197745	G	A	0/0	0/0	0/0	0/1	ENSCAFG00845000742	MALT1	0	-	34571
1	17198873	G	A	0/0	0/0	0/0	0/1	ENSCAFG00845000742	MALT1	0	-	33443
1	17215514	C	T	0/0	0/0	0/1	0/0	ENSCAFG00845000742	MALT1	0.0384615	-	16802
1	17215754	G	C	0/0	0|1	0/0	0/0	ENSCAFG00845000742	MALT1	0.0192308	-	16562
1	17216859	G	A	0/1	0/0	0/0	0/0	ENSCAFG00845000742	MALT1	0.0192308	-	15457
1	17217712	C	T	0/1	0/0	0/0	0/0	ENSCAFG00845000742	MALT1	0	-	14604
1	17223208	C	A	0/0	0/0	0|1	0/0	ENSCAFG00845000742	MALT1	0.153846	-	9108
1	17224391	G	T	0/1	0/0	0/0	0/0	ENSCAFG00845000742	MALT1	0	-	7925
1	17224599	G	T	0/0	0/0	0/1	0/0	ENSCAFG00845000742	MALT1	0	-	7717
1	17246852	C	T	0/0	0/0	0|1	0/0	ENSCAFG00845000742	MALT1	0.0192308	.,match
1	17265637	C	T	0/0	0/0	0/1	0/0	ENSCAFG00845000742	MALT1	0.0192308	.,match
1	17291873	C	G	0/0	0/0	0/1	0/0	ENSCAFG00845000742	MALT1	0.403846	.,match
1	17293464	G	C	0/1	0/0	0/0	0/0	ENSCAFG00845000742	MALT1	0	+	1474
1	17315159	C	T	0/0	0/0	0/0	0/1	ENSCAFG00845000830	ALPK2	0.0192308	-	11360
1	17315581	C	G	0/0	0/0	0/0	0/1	ENSCAFG00845000830	ALPK2	0	-	10938
1	17320469	T	C	0/0	0/0	0/0	0/1	ENSCAFG00845000830	ALPK2	0	-	6050
1	17325279	T	G	0/0	0/0	0/0	0/1	ENSCAFG00845000830	ALPK2	0	-	1240
1	17326053	T	A	0/0	0/0	0/1	0|1	ENSCAFG00845000830	ALPK2	0	-	466
1	17329742	T	A	0/0	0/0	0/0	0/1	ENSCAFG00845000830	ALPK2	0	.,match
1	17372609	G	A	0/0	0/0	0/0	0/1	ENSCAFG00845000830	ALPK2	0	.,match
1	17377078	A	T	0/1	0/0	0/0	0/0	ENSCAFG00845000830	ALPK2	0	.,match
1	17382988	A	C	0/0	0/0	0|1	0/0	ENSCAFG00845000830	ALPK2	0.134615	.,match
1	17418119	G	T	0/0	0/0	0/1	0/0	ENSCAFG00845000830	ALPK2	0	.,match
1	17429953	G	A	0/0	0/0	0/1	0/0	ENSCAFG00845000830	ALPK2	0	.,match
1	17444036	C	T	0/0	0/0	0/0	0/1	ENSCAFG00845000830	ALPK2	0	.,match
1	17506933	A	G	0/0	0/0	0/0	0/1	ENSCAFG00845001211	NEDD4L	0.0192308	-	2554
1	17514316	C	T	0/0	0/0	0/0	0/1	ENSCAFG00845001211	NEDD4L	0	.,match
1	17516970	A	T	0/1	0/0	0/0	0/0	ENSCAFG00845001211	NEDD4L	0.0192308	.,match
1	17517829	G	A	0/1	0/0	0/0	0/0	ENSCAFG00845001211	NEDD4L	0.0192308	.,match
1	17529836	C	T	0|1	0/0	0/0	0/0	ENSCAFG00845001211	NEDD4L	0.0192308	.,match
1	17536470	T	G	0|1	0/0	0/1	0/0	ENSCAFG00845001211	NEDD4L	0.0192308	.,match
1	17545700	G	A	0/0	0/1	0/0	0/0	ENSCAFG00845001211	NEDD4L	0	.,match
1	17558404	G	C	0/0	0/0	0/0	0/1	ENSCAFG00845001211	NEDD4L	0	.,match
1	17565326	C	T	0/0	0/0	0/1	0/0	ENSCAFG00845001211	NEDD4L	0	.,match
1	17567054	A	T	0/0	0/1	0/0	0/0	ENSCAFG00845001211	NEDD4L	0	.,match
1	17590623	C	T	0/0	0/0	0/1	0/0	ENSCAFG00845001211	NEDD4L	0	.,match
1	17607245	C	A	0/0	0/0	0/0	0/1	ENSCAFG00845001211	NEDD4L	0	.,match
1	17611094	G	C	0/0	0/0	0|1	0/0	ENSCAFG00845001211	NEDD4L	0	.,match
1	17611102	G	C,A	0/0	0/0	0|1	0/0	ENSCAFG00845001211	NEDD4L	0	.,match
1	17642179	C	T	0/0	0/0	0/0	0/1	ENSCAFG00845001211	NEDD4L	0	.,match
1	17658883	A	C	0/0	0|1	0|1	0|0	ENSCAFG00845001211	NEDD4L	0.134615	.,match
1	17658884	G	C	0|1	0|1	0|1	0|0	ENSCAFG00845001211	NEDD4L	0.153846	.,match
1	17658889	G	C	0|1	0|1	0/0	0|0	ENSCAFG00845001211	NEDD4L	0.173077	.,match
1	17666810	C	A	0/0	0/0	0/0	0/1	ENSCAFG00845001211	NEDD4L	0	.,match
1	17704241	G	A	0/0	0/0	0/0	0/1	ENSCAFG00845001211	NEDD4L	0	.,match
1	17715680	C	T	0/0	0/1	0/0	0/0	ENSCAFG00845001211	NEDD4L	0	.,match
1	17721357	A	G	0/0	0/1	0/0	0/0	ENSCAFG00845001211	NEDD4L	0	.,match
1	17723220	G	A	0/0	0/1	0/0	0/0	ENSCAFG00845001211	NEDD4L	0	.,match
1	17726539	A	C,G	0/0	0|1	0/0	0/0	ENSCAFG00845001211	NEDD4L	0.0769231	.,match
1	17755083	C	T	0/0	0/0	0/0	0/1	ENSCAFG00845001211	NEDD4L	0	.,match
1	17780194	T	A	0/0	0/0	./.	0/1	ENSCAFG00845001211	NEDD4L	0.0961538	.,match
1	17803900	C	T	0/1	0/0	0/0	0/0	ENSCAFG00845001211	NEDD4L	0	.,match
1	17813466	G	A	0/0	0/0	0/0	0/1	ENSCAFG00845001211	NEDD4L	0	.,match
1	17815949	G	A	0/0	0/0	0/0	0|1	ENSCAFG00845001211	NEDD4L	0.0192308	.,match
1	17818852	A	C	0/0	0/0	0/0	0|1	ENSCAFG00845001211	NEDD4L	0	.,match
1	17818860	A	C	0/0	0/0	0/0	0|1	ENSCAFG00845001211	NEDD4L	0	.,match
1	17825144	C	A	0/0	0/0	1|1	0/0	ENSCAFG00845001211	NEDD4L	0.0576923	.,match
1	17827479	G	A	0/1	0/1	0/0	0/0	ENSCAFG00845001211	NEDD4L	0	.,match
1	17838669	T	A	0/0	0/0	0/0	0|1	ENSCAFG00845001211	NEDD4L	0.365385	.,match
1	17838674	T	A	0/0	0/0	0/0	0|1	ENSCAFG00845001211	NEDD4L	0.230769	.,match
1	17846570	A	G	0|1	0/1	0/0	0/0	ENSCAFG00845001211	NEDD4L	0	.,match
1	17848974	C	G	0/0	0|1	0/0	0/0	ENSCAFG00845001211	NEDD4L	0.365385	.,match
1	17850673	C	A	0/0	0/0	0/0	0/1	ENSCAFG00845001211	NEDD4L	0	+	1620
1	17852070	G	A,*	0/1	0|1	0/0	0/0	ENSCAFG00845001211	NEDD4L	0.0384615	+	3017
1	17858492	C	T	0/1	0/1	0/0	0/0	ENSCAFG00845001211	NEDD4L	0	+	9439
1	17871247	A	T	0/0	0/1	0/0	0/0	ENSCAFG00845001211	NEDD4L	0.0769231	+	22194
1	17876317	G	T	0|1	0/0	0/0	0/0	ENSCAFG00845001211	NEDD4L	0.0192308	+	27264
1	17888434	C	A	0/0	0/1	0/0	0/0	ENSCAFG00845001211	NEDD4L	0	+	39381
1	17897286	C	A	0/0	0/1	0/0	0/0	ENSCAFG00845001211	NEDD4L	0	+	48233
1	17899391	A	T	0/1	0/1	0/0	0/0	ENSCAFG00845001211	NEDD4L	0	+	50338
1	17908594	C	T	0/0	0/1	0/0	0/0	ENSCAFG00845001211	NEDD4L	0	+	59541
1	17955867	T	C	0/0	0/1	0/0	0/0	ENSCAFG00845001746	ATP8B1	0	-	81303
1	17992454	G	A	0/0	0/1	0/0	0/0	ENSCAFG00845001746	ATP8B1	0	-	44716
1	17994072	T	C	0/0	0/1	0/0	0/0	ENSCAFG00845001746	ATP8B1	0	-	43098
1	18009527	T	C	0/0	0/0	0/0	0|1	ENSCAFG00845001746	ATP8B1	0.134615	-	27643
1	18014371	A	T	0/1	0/0	0/0	0/0	ENSCAFG00845001746	ATP8B1	0	-	22799
1	18015424	T	A	0/1	0/1	0/0	0/0	ENSCAFG00845001746	ATP8B1	0.0192308	-	21746
1	18025927	C	T	0/0	0/1	0/0	0/0	ENSCAFG00845001746	ATP8B1	0.134615	-	11243
1	18029070	A	G	0/0	0/1	0/0	0/0	ENSCAFG00845001746	ATP8B1	0	-	8100
1	18036660	G	C	0/1	1/1	0/0	0/0	ENSCAFG00845001746	ATP8B1	0.192308	-	510
1	18041769	C	T	0/0	0/0	0/0	0/1	ENSCAFG00845001746	ATP8B1	0	.,match
1	18053880	C	T	0/0	0/1	0/0	0/0	ENSCAFG00845001746	ATP8B1	0	.,match
1	18057598	G	A	0/1	0/0	0/0	0/0	ENSCAFG00845001746	ATP8B1	0	.,match
1	18057852	C	T	0/1	0/0	0/0	0/0	ENSCAFG00845001746	ATP8B1	0	.,match
1	18059020	G	T	0/1	0/0	0/0	0/0	ENSCAFG00845001746	ATP8B1	0.0384615	.,match
1	18059246	G	A	0/1	0/0	0/0	0/0	ENSCAFG00845001746	ATP8B1	0	.,match
1	18059771	T	G	0/1	0/0	0/0	0/0	ENSCAFG00845001746	ATP8B1	0	.,match
1	18060768	T	C	0/1	0/0	0/0	0/0	ENSCAFG00845001746	ATP8B1	0	.,match
1	18102618	G	A	0/0	0/0	0/0	0/1	ENSCAFG00845001746	ATP8B1	0.0192308	.,match
1	18106515	C	T	0/1	0/0	0/0	0/0	ENSCAFG00845001746	ATP8B1	0	.,match
1	18113010	A	T	0/1	0/0	0/0	0/0	ENSCAFG00845001746	ATP8B1	0	.,match
1	18116470	C	T	0/1	0/0	0/0	0/0	ENSCAFG00845001746	ATP8B1	0	.,match
1	18118557	C	T	0/1	0/0	0/0	0/0	ENSCAFG00845001746	ATP8B1	0	.,match
1	18132221	T	A	0|1	0/0	0/0	0/0	ENSCAFG00845001746	ATP8B1	0	.,match
1	18134660	G	A	0/1	0/0	0/0	0/0	ENSCAFG00845001746	ATP8B1	0	.,match
1	18135105	C	T	0/0	0/0	0/0	0/1	ENSCAFG00845001746	ATP8B1	0	.,match
1	18135992	C	A	0/0	0/0	0/0	0|1	ENSCAFG00845001746	ATP8B1	0	.,match
1	18136422	A	G	0/1	0/0	0/0	0/0	ENSCAFG00845001746	ATP8B1	0	.,match
1	18137747	G	A	0/1	0/0	0/0	0/0	ENSCAFG00845001746	ATP8B1	0.0192308	.,match
1	18137968	A	T,*	0|1	0/0	0/0	0/0	ENSCAFG00845001746	ATP8B1	0.0576923	.,match
1	18138773	C	T	0/1	0/0	0/0	0/0	ENSCAFG00845001746	ATP8B1	0	.,match
1	18139581	T	G	0/0	0/0	0/0	0/1	ENSCAFG00845001746	ATP8B1	0	.,match
1	18139717	T	G	0/0	0/0	0/0	0/1	ENSCAFG00845001746	ATP8B1	0	.,match
1	18139807	T	G	0/0	0/0	0/0	0/1	ENSCAFG00845001746	ATP8B1	0	.,match
1	18140622	G	A	0/1	0/0	0/0	0/0	ENSCAFG00845001746	ATP8B1	0	.,match
1	18143482	C	T	0/0	0/0	0/0	0/1	ENSCAFG00845001746	ATP8B1	0	.,match
1	18149114	C	T	0/0	0/0	0/0	0|1	ENSCAFG00845001746	ATP8B1	0.0192308	.,match
1	18158112	C	*,T	0/0	0/0	0/0	0|1	ENSCAFG00845001746	ATP8B1	0.0576923	.,match
1	18158156	C	A	0/0	0/0	0/0	0|1	ENSCAFG00845001746	ATP8B1	0.0961538	.,match
1	18158157	T	A	0/0	0/0	0/0	0|1	ENSCAFG00845001746	ATP8B1	0.0961538	.,match
1	18161653	A	G	0/0	0/0	0/0	0/1	ENSCAFG00845001746	ATP8B1	0.0769231	+	1095
1	18162122	A	C,*	0/0	0|1	0/1	0/1	ENSCAFG00845001746	ATP8B1	0.0192308	+	1564
1	18168898	T	C	0/1	0/0	0/0	0/0	ENSCAFG00845001746	ATP8B1	0	+	8340
1	18172857	G	A	0/0	0/0	0/0	0/1	ENSCAFG00845001746	ATP8B1	0	+	12299
1	18184444	G	A	0/1	0/0	0/0	0/0	ENSCAFG00845001801	NARS1	0	-	17534
1	18187174	G	A	0/0	0/0	0|1	0/0	ENSCAFG00845001801	NARS1	0	-	14804
1	18199159	G	T	0/1	0/0	0/0	0/0	ENSCAFG00845001801	NARS1	0.0384615	-	2819
1	18201362	C	G	0/0	0/0	0/0	0/1	ENSCAFG00845001801	NARS1	0.211538	-	616
1	18217983	C	T	0/0	0/0	0/0	0/1	ENSCAFG00845001801	NARS1	0	.,match
1	18228918	G	C,A	0/0	0|1	0/0	0/0	ENSCAFG00845001801	NARS1	0.0961538	.,match
1	18228922	T	A	0/0	0|1	0/0	0/0	ENSCAFG00845001801	NARS1	0.0961538	.,match
1	18228923	C	A	0/0	0|1	0/0	0/0	ENSCAFG00845001801	NARS1	0.0961538	.,match
1	18240285	C	T	0/1	0/0	0/0	0/0	ENSCAFG00845001850	FECH	0	.,match
1	18256049	C	T	0/1	0/0	0/0	0/0	ENSCAFG00845001850	FECH	0.0192308	.,match
1	18259627	C	T	0/0	0/1	0/0	0/0	ENSCAFG00845001850	FECH	0	.,match
1	18268348	T	G	0/0	0/0	0/1	0/0	ENSCAFG00845001850	FECH	0	+	3151
1	18283326	A	C	0|1	0/0	0/0	0/0	ENSCAFG00845001850	FECH	0.0384615	+	18129
1	18295694	G	T,*	0/0	0/0	0|1	0/0	ENSCAFG00845001888	ONECUT2	0.0192308	-	25673
1	18302304	G	A	0/0	0/0	0/0	0/1	ENSCAFG00845001888	ONECUT2	0	-	19063
1	18305146	A	G	0/0	0/0	0/0	0/1	ENSCAFG00845001888	ONECUT2	0.403846	-	16221
1	18324197	G	C	0/0	0/0	1|1	0/0	ENSCAFG00845001888	ONECUT2	0	.,match
1	18344004	G	A	0/0	0/0	1/1	0/0	ENSCAFG00845001888	ONECUT2	0	.,match
1	18369343	T	G	0/0	0/0	0/0	0|1	ENSCAFG00845001888	ONECUT2	0.115385	+	813
1	18374637	C	T	0/0	0/0	0/1	0/0	ENSCAFG00845001888	ONECUT2	0.0192308	+	6107
1	18377366	C	T	0/0	0/1	0/0	0/0	ENSCAFG00845001888	ONECUT2	0.0192308	+	8836
1	18386602	C	G	0/0	0/0	1|1	0/0	ENSCAFG00845001888	ONECUT2	0.0769231	+	18072
1	18386603	A	G	0/0	0/0	1|1	0/0	ENSCAFG00845001888	ONECUT2	0.0576923	+	18073
1	18398936	A	T	0/0	0|1	0/0	0/0	ENSCAFG00845001888	ONECUT2	0	+	30406
1	18413293	T	A	0/0	0/1	0/0	0/0	ENSCAFG00845001921	ST8SIA3	0.0192308	-	16657
1	18428475	C	T	0/0	0/0	0/0	0/1	ENSCAFG00845001921	ST8SIA3	0	-	1475
1	18438255	C	G	0|1	0/0	0/0	0/0	ENSCAFG00845001921	ST8SIA3	0.403846	.,match
1	18449633	T	A	0/0	0/0	1|1	0/0	ENSCAFG00845001921	ST8SIA3	0	+	9898
1	18460339	A	G	0/0	0/1	0/0	0/0	ENSCAFG00845001921	ST8SIA3	0	+	20604
1	18472869	C	T	0/0	0/0	0/0	0/1	ENSCAFG00845001921	ST8SIA3	0	+	33134
1	18479434	C	A	0/0	0/0	0/0	0/1	ENSCAFG00845001921	ST8SIA3	0	+	39699
1	18485452	C	A	0/0	0/1	0/0	0/0	ENSCAFG00845001921	ST8SIA3	0	+	45717
1	18488653	T	C	0/0	0/0	0/0	0/1	ENSCAFG00845001921	ST8SIA3	0	+	48918
1	18492438	G	A	0/0	0/0	0/0	0|1	ENSCAFG00845001921	ST8SIA3	0.0192308	+	52703
1	18514429	T	C	0/0	0/0	0/0	0/1	ENSCAFG00845001921	ST8SIA3	0	+	74694
1	18516210	G	A	0/0	0/0	1/1	0/0	ENSCAFG00845001921	ST8SIA3	0.0192308	+	76475
1	18537428	G	T	0/0	0/0	0/0	0/1	ENSCAFG00845001921	ST8SIA3	0	+	97693
1	18541416	G	T	0/0	0/0	0/0	0/1	ENSCAFG00845001921	ST8SIA3	0	+	101681
1	18552347	G	A	0/0	0/1	0/0	0/0	ENSCAFG00845001921	ST8SIA3	0	+	112612
1	18605366	G	A	0/0	0/0	0/0	0/1	ENSCAFG00845002062	WDR7	0	-	83707
1	18612658	A	G	0/0	0/1	0/0	0/0	ENSCAFG00845002062	WDR7	0	-	76415
1	18612958	C	T	0/0	0/0	0/0	0|1	ENSCAFG00845002062	WDR7	0	-	76115
1	18615538	C	G	0/0	1|1	0/0	0/0	ENSCAFG00845002062	WDR7	0	-	73535
1	18616750	C	T	0/0	0/0	0/0	0/1	ENSCAFG00845002062	WDR7	0	-	72323
1	18617219	G	A	0/0	0/0	0/0	0/1	ENSCAFG00845002062	WDR7	0	-	71854
1	18617234	C	T	0/0	0/1	0/0	0/0	ENSCAFG00845002062	WDR7	0	-	71839
1	18618358	G	A	0/0	0/0	0/0	0/1	ENSCAFG00845002062	WDR7	0	-	70715
1	18619330	G	A	0/0	0/0	0/0	0|1	ENSCAFG00845002062	WDR7	0.0192308	-	69743
1	18619860	G	A	0/0	0/0	0/0	0/1	ENSCAFG00845002062	WDR7	0	-	69213
1	18620196	C	G	0/0	0/0	0/0	0/1	ENSCAFG00845002062	WDR7	0	-	68877
1	18621307	G	A	0/0	0/0	0/0	0/1	ENSCAFG00845002062	WDR7	0	-	67766
1	18621414	C	T	0/0	0/0	0/0	0/1	ENSCAFG00845002062	WDR7	0	-	67659
1	18621697	G	T	0/0	0/0	0/0	0/1	ENSCAFG00845002062	WDR7	0	-	67376
1	18621765	C	T	0/0	0/0	0/0	0/1	ENSCAFG00845002062	WDR7	0.0192308	-	67308
1	18622686	C	T	0/0	0/0	0/0	0/1	ENSCAFG00845002062	WDR7	0	-	66387
1	18623074	C	T	0/0	0/0	0/0	0/1	ENSCAFG00845002062	WDR7	0	-	65999
1	18623719	C	T	0/0	0/0	0/0	0/1	ENSCAFG00845002062	WDR7	0	-	65354
1	18624478	G	A	0/0	0/0	0/0	0|1	ENSCAFG00845002062	WDR7	0	-	64595
1	18626457	G	A	0/0	0/0	0/0	0/1	ENSCAFG00845002062	WDR7	0	-	62616
1	18631913	G	A	0/0	0/0	0/0	0/1	ENSCAFG00845002062	WDR7	0	-	57160
1	18632187	G	T,A	0/0	0/0	0/0	0/1	ENSCAFG00845002062	WDR7	0	-	56886
1	18632971	C	T	0/0	0/1	0/0	0/0	ENSCAFG00845002062	WDR7	0.0192308	-	56102
1	18633005	G	A	0/0	0/0	0/0	0/1	ENSCAFG00845002062	WDR7	0	-	56068
1	18633648	G	C	0/0	0/0	0/0	0/1	ENSCAFG00845002062	WDR7	0	-	55425
1	18633898	C	A	0/0	0/0	0/0	0/1	ENSCAFG00845002062	WDR7	0	-	55175
1	18641171	C	T	0/1	0/0	0/0	0/0	ENSCAFG00845002062	WDR7	0	-	47902
1	18644130	G	A	0/1	0/0	0/0	0/0	ENSCAFG00845002062	WDR7	0	-	44943
1	18656107	G	C	0/0	0/0	0/0	0|1	ENSCAFG00845002062	WDR7	0.211538	-	32966
1	18665466	T	C	0/0	0/1	0/0	0/0	ENSCAFG00845002062	WDR7	0.0192308	-	23607
1	18667993	A	T	0/0	0/0	0/0	0/1	ENSCAFG00845002062	WDR7	0.0769231	-	21080
1	18669136	T	C	0/0	0/1	0/0	0/0	ENSCAFG00845002062	WDR7	0.0384615	-	19937
1	18686834	T	A	0|1	0/0	0/0	0/0	ENSCAFG00845002062	WDR7	0	-	2239
1	18722990	G	A	0/0	0/0	0/0	0|1	ENSCAFG00845002062	WDR7	0	.,match
1	18740998	C	T	0/0	1/1	0/0	0/0	ENSCAFG00845002062	WDR7	0.326923	.,match
1	18750315	A	C	0/0	0/0	0/0	0|1	ENSCAFG00845002062	WDR7	0	.,match
1	18815808	A	G	0/0	0/0	0/0	0/1	ENSCAFG00845002062	WDR7	0	.,match
1	18837460	G	A	0/0	0/0	0/0	0|1	ENSCAFG00845002062	WDR7	0	.,match
1	18860520	T	A	0/0	0|1	0/0	0/0	ENSCAFG00845002062	WDR7	0.0192308	.,match
1	18865727	C	T	0/1	0/0	0/0	0/0	ENSCAFG00845002062	WDR7	0	.,match
1	18872916	A	C	0/0	0/0	0|1	0/1	ENSCAFG00845002062	WDR7	0	.,match
1	18872926	T	A	0/0	0/0	0/0	0/1	ENSCAFG00845002062	WDR7	0	.,match
1	18880057	C	T	0/0	0/1	0/0	0/0	ENSCAFG00845002062	WDR7	0.0384615	.,match
1	18880565	G	A	0/1	0/0	0/0	0/0	ENSCAFG00845002062	WDR7	0.0192308	.,match
1	18884077	C	G	0/0	0/1	0/0	0/0	ENSCAFG00845002062	WDR7	0	.,match
1	18896279	A	T	0/0	0/1	0/0	0/0	ENSCAFG00845002062	WDR7	0	.,match
1	18899836	G	A	0/1	0/0	0/0	0/0	ENSCAFG00845002062	WDR7	0	.,match
1	18901856	G	T	0/0	0/1	0/0	0/0	ENSCAFG00845002062	WDR7	0	.,match
1	18910115	A	G	0/1	0/0	0/0	0/0	ENSCAFG00845002062	WDR7	0	.,match
1	18916628	G	A	0/1	0/0	0/0	0/0	ENSCAFG00845002062	WDR7	0	.,match
1	18953934	A	T	0/0	0/0	1/1	0/0	ENSCAFG00845002062	WDR7	0	.,match
1	18961140	C	A	0/0	0/1	0/0	0/0	ENSCAFG00845002062	WDR7	0	.,match
1	18968633	A	G	0|1	0/0	0/0	0/0	ENSCAFG00845002062	WDR7	0.0192308	.,match
1	18991321	C	T	0/0	0/0	0/0	0/1	ENSCAFG00845002062	WDR7	0	.,match
1	19036232	A	C	0/1	0/0	0/0	0/0	ENSCAFG00845002062	WDR7	0	.,match
1	19047578	C	A	0/0	0/0	0/0	0/1	ENSCAFG00845002062	WDR7	0	+	6118
1	19053995	T	A	0/0	0|1	./.	0/0	ENSCAFG00845002269	TXNL1	0.0961538	-	701
1	19101971	A	G	0/0	0/1	0/0	0/0	ENSCAFG00845002269	TXNL1	0	+	13145
1	19110021	C	G	0/0	0/0	0|1	0/0	ENSCAFG00845002269	TXNL1	0.0192308	+	21195
1	19110024	T	C	0/0	0/0	0|1	0|0	ENSCAFG00845002269	TXNL1	0.0192308	+	21198
1	19116663	C	T	0/0	0/1	0/0	0/0	ENSCAFG00845002269	TXNL1	0.0192308	+	27837
1	19128750	C	T	0/0	0/0	0/0	0/1	ENSCAFG00845002269	TXNL1	0	+	39924
1	19145107	G	A	0/0	0/0	1/1	0/0	ENSCAFG00845002269	TXNL1	0	+	56281
1	19163154	A	T	0/1	0/0	0/0	0/0	ENSCAFG00845002269	TXNL1	0	+	74328
1	19166521	G	A	0/1	0/0	0/0	0/0	ENSCAFG00845002269	TXNL1	0.0192308	+	77695
1	19213445	T	C	0/0	0/0	0/0	0/1	ENSCAFG00845002269	TXNL1	0	+	124619
1	19228414	A	T	0/0	0/1	0/0	0/0	ENSCAFG00845002269	TXNL1	0.0192308	+	139588
1	19232862	C	T	0/0	0/0	0/0	0/1	ENSCAFG00845002269	TXNL1	0	+	144036
1	19249247	C	T	0/1	0/0	0/0	0/0	ENSCAFG00845002269	TXNL1	0	+	160421
1	19262157	T	C	0/0	0/0	0/0	0/1	ENSCAFG00845002269	TXNL1	0	+	173331
1	19314479	T	G	0/0	0/1	0/0	0/0	ENSCAFG00845002269	TXNL1	0	+	225653
1	19315558	A	G	0/0	0/1	0/0	0/0	ENSCAFG00845002269	TXNL1	0	+	226732
1	19318302	C	T	0/0	0/1	0/0	0/0	ENSCAFG00845002269	TXNL1	0	+	229476
1	19321205	C	T	0/0	0/1	0/0	0/0	ENSCAFG00845002269	TXNL1	0	+	232379
1	19327282	T	A	0/0	0/1	0/0	0/0	ENSCAFG00845002269	TXNL1	0	+	238456
1	19358851	A	T	0/0	0/1	0/0	0/0	ENSCAFG00845002269	TXNL1	0	+	270025
1	19402148	G	A	0/0	0/1	0/0	0/0	ENSCAFG00845002269	TXNL1	0	+	313322
1	19410012	C	T	0/0	0/0	0/0	0/1	ENSCAFG00845002269	TXNL1	0.0192308	+	321186
1	19429153	C	T	0/0	0/0	0/0	0/1	ENSCAFG00845002269	TXNL1	0	+	340327
1	19510235	C	T	0/0	0/0	0/0	0/1	ENSCAFG00845002269	TXNL1	0	+	421409
1	19511832	T	C	0/0	0/0	0/0	0/1	ENSCAFG00845002269	TXNL1	0	+	423006
1	19531254	G	A	0/0	0/0	0/0	0/1	ENSCAFG00845002403	TCF4	0	-	413792
1	19558981	G	C	0/0	0/0	0/0	0/1	ENSCAFG00845002403	TCF4	0	-	386065
1	19564891	A	T	0/0	0/1	0/0	0|0	ENSCAFG00845002403	TCF4	0	-	380155
1	19580636	A	*,T	0/0	0/1	0/0	0/0	ENSCAFG00845002403	TCF4	0	-	364410
1	19602948	C	T	0/0	0/1	0/0	0/0	ENSCAFG00845002403	TCF4	0	-	342098
1	19623505	T	C	0/0	0/0	0/0	0/1	ENSCAFG00845002403	TCF4	0	-	321541
1	19691302	C	T	0/0	0/0	0/0	0/1	ENSCAFG00845002403	TCF4	0	-	253744
1	19741528	T	A	0/0	0/0	0/0	0/1	ENSCAFG00845002403	TCF4	0.0384615	-	203518
1	19829631	T	A,*	0/0	0/0	0/0	0/1	ENSCAFG00845002403	TCF4	0.211538	-	115415
1	19838445	C	T	0/0	0/0	1/1	0/0	ENSCAFG00845002403	TCF4	0	-	106601
1	19895594	T	G,*	0|1	0/0	./.	0/0	ENSCAFG00845002403	TCF4	0.442308	-	49452
1	19915066	G	C	0/1	0/0	0/0	0/0	ENSCAFG00845002403	TCF4	0.0192308	-	29980
1	19942206	C	T	0/0	0/1	0/0	0/0	ENSCAFG00845002403	TCF4	0	-	2840
1	19945028	C	G	0|1	0/0	0/0	0/0	ENSCAFG00845002403	TCF4	0.115385	-	18
1	19945031	G	C	0|1	0/0	0/0	0/0	ENSCAFG00845002403	TCF4	0.115385	-	15
1	19945036	G	C	0|1	0/0	0/0	0/0	ENSCAFG00845002403	TCF4	0.115385	-	10
1	19945041	T	C	0|1	0/0	0/0	0/0	ENSCAFG00845002403	TCF4	0.115385	-	5
1	19947359	T	C	0/0	0|1	./.	1|1	ENSCAFG00845002403	TCF4	0.365385	.,match
1	19947363	T	C	0/0	0/0	./.	0|1	ENSCAFG00845002403	TCF4	0.326923	.,match
1	19955840	C	T	0/0	0/1	0/0	0/0	ENSCAFG00845002403	TCF4	0	.,match
1	19972365	C	T	0/0	0/0	1/1	0/0	ENSCAFG00845002403	TCF4	0	.,match
1	19991399	G	A	0/0	0/0	0/0	0/1	ENSCAFG00845002403	TCF4	0	.,match
1	20010536	T	C	0/0	0/0	1/1	0/0	ENSCAFG00845002403	TCF4	0	.,match
1	20051912	G	A	0/0	0/0	0/0	0/1	ENSCAFG00845002403	TCF4	0	.,match
1	20055086	C	A	0/0	0/0	0/0	0/1	ENSCAFG00845002403	TCF4	0	.,match
1	20055298	G	C	0/0	0/0	0/0	0|1	ENSCAFG00845002403	TCF4	0	.,match
1	20056929	G	T	0/1	0/0	0/0	0/0	ENSCAFG00845002403	TCF4	0	.,match
1	20057843	A	C	0/0	0/0	0/0	0/1	ENSCAFG00845002403	TCF4	0	.,match
1	20062850	C	T	0/0	0/0	1/1	0/0	ENSCAFG00845002403	TCF4	0	.,match
1	20064781	C	T	0/0	0/0	0/0	0/1	ENSCAFG00845002403	TCF4	0	.,match
1	20067890	G	A	0/0	0/0	0/0	0/1	ENSCAFG00845002403	TCF4	0	.,match
1	20068786	C	T	0/0	0/0	0/0	0/1	ENSCAFG00845002403	TCF4	0	.,match
1	20068864	T	C	0/0	0/0	0/0	0/1	ENSCAFG00845002403	TCF4	0	.,match
1	20069704	C	T	0/0	0/0	0/0	0/1	ENSCAFG00845002403	TCF4	0	.,match
1	20070519	C	T	0/0	0/0	0/0	0/1	ENSCAFG00845002403	TCF4	0	.,match
1	20071768	A	G	0/0	0/0	0/0	0/1	ENSCAFG00845002403	TCF4	0	.,match
1	20077710	G	C	0/0	0/1	0/0	0/0	ENSCAFG00845002403	TCF4	0	.,match
1	20079659	C	T	0/0	0/1	0/0	0/0	ENSCAFG00845002403	TCF4	0	.,match
1	20081701	C	T	0/0	0/1	0/0	0/0	ENSCAFG00845002403	TCF4	0	.,match
1	20096036	A	C	0/0	0/1	0/0	0/0	ENSCAFG00845002403	TCF4	0	.,match
1	20099666	A	C	0/0	0/1	0/0	0/0	ENSCAFG00845002403	TCF4	0	.,match
1	20101224	C	T	0/0	0/1	0/0	0/0	ENSCAFG00845002403	TCF4	0	.,match
1	20108568	A	T	0/0	0/1	0/0	0/0	ENSCAFG00845002403	TCF4	0	.,match
1	20109972	A	G	0/0	0/1	0/0	0/0	ENSCAFG00845002403	TCF4	0	.,match
1	20110366	T	G	0/0	0/1	0/0	0/0	ENSCAFG00845002403	TCF4	0	.,match
1	20110596	G	T	0/0	0/1	0/0	0/0	ENSCAFG00845002403	TCF4	0	.,match
1	20111145	G	A	0/0	0/1	0/0	0/0	ENSCAFG00845002403	TCF4	0	.,match
1	20112336	C	G	0/0	0/1	0/0	0/0	ENSCAFG00845002403	TCF4	0	.,match
1	20113305	C	A	0/0	0|1	0/0	0/0	ENSCAFG00845002403	TCF4	0.0192308	.,match
1	20114439	C	T	0/0	0/1	0/0	0/0	ENSCAFG00845002403	TCF4	0.0192308	.,match
1	20126168	A	T	0/0	0/0	0/0	0/1	ENSCAFG00845002403	TCF4	0	.,match
1	20134765	C	A	0/0	0/0	0/0	0/1	ENSCAFG00845002403	TCF4	0	.,match
1	20137865	C	T	0/0	0/0	0/0	0/1	ENSCAFG00845002403	TCF4	0	.,match
1	20208705	C	G	0/0	0|1	0/0	0/0	ENSCAFG00845002403	TCF4	0.134615	.,match
1	20208713	A	C	0/0	0|1	0/0	0/0	ENSCAFG00845002403	TCF4	0.173077	.,match
1	20314292	A	C	0/0	0/0	0/0	0/1	ENSCAFG00845002403	TCF4	0.807692	+	8338
1	20327729	C	T	0/0	0/1	0/0	0/0	ENSCAFG00845002403	TCF4	0	+	21775
1	20328782	T	A	0/0	0/1	0|1	0|1	ENSCAFG00845002403	TCF4	0	+	22828
1	20328787	T	A	0/0	0/0	0|1	0/0	ENSCAFG00845002403	TCF4	0	+	22833
1	20328797	T	A	0/0	0|0	0|1	0/0	ENSCAFG00845002403	TCF4	0	+	22843
1	20328802	T	A	0/0	0/1	0|1	0/0	ENSCAFG00845002403	TCF4	0	+	22848
1	20330311	G	A	0/0	0|1	0/0	0/0	ENSCAFG00845002403	TCF4	0	+	24357
1	20330723	G	A	0/0	0|1	0/0	0/0	ENSCAFG00845002403	TCF4	0	+	24769
1	20330736	C	T	0/0	0/1	0/0	0/0	ENSCAFG00845002403	TCF4	0	+	24782
1	20330841	C	G	0/0	0/0	0/0	0/1	ENSCAFG00845002403	TCF4	0	+	24887
1	20331008	T	C	0/0	0/1	0/0	0/0	ENSCAFG00845002403	TCF4	0	+	25054
1	20331085	G	A	0/0	0/1	0/0	0/0	ENSCAFG00845002403	TCF4	0	+	25131
1	20332953	C	T	0/0	0/1	0/0	0/0	ENSCAFG00845002403	TCF4	0	+	26999
1	20334081	G	A	0/0	0/1	0/0	0/0	ENSCAFG00845002403	TCF4	0	+	28127
1	20335092	G	A	0/0	0/1	0/0	0/0	ENSCAFG00845002403	TCF4	0.0384615	+	29138
1	20335213	A	G	0/0	0/1	0/0	0/0	ENSCAFG00845002403	TCF4	0.0961538	+	29259
1	20343090	C	A	0/0	0/0	0|1	0/0	ENSCAFG00845002403	TCF4	0.0192308	+	37136
1	20343105	C	T	0/0	1/1	0/0	0/0	ENSCAFG00845002403	TCF4	0.0192308	+	37151
1	20351687	A	T	0/0	0/1	0/0	0/0	ENSCAFG00845002403	TCF4	0	+	45733
1	20372249	C	T	0/1	0/0	0/0	0/0	ENSCAFG00845002403	TCF4	0	+	66295
1	20388008	C	T	0/1	0/0	0/0	0/0	ENSCAFG00845002403	TCF4	0	+	82054
1	20406404	C	T	0/0	0/1	0/0	0/0	ENSCAFG00845002403	TCF4	0	+	100450
1	20416391	G	A	0/1	0/0	0/0	0/0	ENSCAFG00845002403	TCF4	0	+	110437
1	20437309	A	G	0/1	0/0	0/0	0/0	ENSCAFG00845002566	CCDC68	0	-	101978
1	20447791	G	T	0/0	0/0	0/0	0/1	ENSCAFG00845002566	CCDC68	0	-	91496
1	20447930	G	A	0/0	0/1	0/0	0/0	ENSCAFG00845002566	CCDC68	0	-	91357
1	20457108	G	A	0/0	0/1	0/0	0/0	ENSCAFG00845002566	CCDC68	0	-	82179
1	20458639	G	A	0/0	0/1	0/0	0/0	ENSCAFG00845002566	CCDC68	0	-	80648
1	20463808	G	T	0/0	0/1	0/0	0/0	ENSCAFG00845002566	CCDC68	0	-	75479
1	20525436	T	G	0/1	0/0	0/0	0/0	ENSCAFG00845002566	CCDC68	0.5	-	13851
1	20525609	C	A	0/0	0|1	0/0	0/0	ENSCAFG00845002566	CCDC68	0.423077	-	13678
1	20618203	T	C	0/0	0/1	0/0	0/0	ENSCAFG00845002581	RAB27B	0	.,match
1	20747878	A	T	0/1	0/0	0/0	0/0	ENSCAFG00845002581	RAB27B	0	+	29116
1	20791822	G	T	0|1	0/1	0/0	0/0	ENSCAFG00845002581	RAB27B	0.0384615	+	73060
1	20791826	G	T	0|1	0/0	0/0	0/0	ENSCAFG00845002581	RAB27B	0.0384615	+	73064
1	20820049	C	A	0/0	0/0	0/0	0|1	ENSCAFG00845002581	RAB27B	0	+	101287
1	20820051	G	A	0/0	0/0	0/0	0|1	ENSCAFG00845002581	RAB27B	0	+	101289
1	20820052	C	A	0/0	0/0	0/0	0|1	ENSCAFG00845002581	RAB27B	0	+	101290
1	20876789	A	G	0/0	0/0	0/0	0/1	ENSCAFG00845002731	CUPIN1	0.0192308	-	77419
1	20914138	G	C	0/0	0/0	0/0	0/1	ENSCAFG00845002731	CUPIN1	0.0576923	-	40070
1	20931306	C	G	0/0	0/1	0/0	0/0	ENSCAFG00845002731	CUPIN1	0	-	22902
1	20944712	C	G	0|1	0|1	0/0	0|1	ENSCAFG00845002731	CUPIN1	0.25	-	9496
1	20961078	A	*,T	0/1	0/0	0/0	0/0	ENSCAFG00845002731	CUPIN1	0	.,match
1	20970937	G	T	0/0	0/0	0/0	0/1	ENSCAFG00845002731	CUPIN1	0.134615	.,match
1	20973004	C	G	0/0	0|1	0/0	0/0	ENSCAFG00845002731	CUPIN1	0.0576923	.,match
1	21088747	T	G	0|1	0|1	0/0	0/0	ENSCAFG00845002887	POLI	0.0192308	+	7533
1	21088749	C	G	0|1	0|1	0/0	0/0	ENSCAFG00845002887	POLI	0.0192308	+	7535
1	21117032	T	A	0/0	0/0	0|1	0|1	ENSCAFG00845002942	MBD2	0.134615	.,match
1	21117033	T	A	0/0	0/0	0|1	0|1	ENSCAFG00845002942	MBD2	0.134615	.,match
1	21117034	C	A	0/0	0/0	0|1	0|1	ENSCAFG00845002942	MBD2	0.134615	.,match
1	21184175	T	A	0/1	0/1	0/0	0/0	ENSCAFG00845002942	MBD2	0.115385	+	5146
1	21233549	A	G	0/1	0/0	0/0	0/0	ENSCAFG00845002942	MBD2	0	+	54520
1	21262447	T	A	0/0	0/0	0/1	0/0	ENSCAFG00845002942	MBD2	0.0961538	+	83418
1	21298016	G	A	0/0	0/0	0/0	0/1	ENSCAFG00845002942	MBD2	0	+	118987
1	21330231	C	T	0/0	0/1	0/0	0/0	ENSCAFG00845002942	MBD2	0	+	151202
1	21365884	G	A	0|1	0/0	0/0	0/0	ENSCAFG00845002942	MBD2	0.0384615	+	186855
1	21366559	G	A	0/1	0/0	0/0	0/0	ENSCAFG00845002942	MBD2	0	+	187530
1	21414428	C	T	0/0	0/1	0/0	0/0	ENSCAFG00845002942	MBD2	0	+	235399
1	21417808	T	C	0/0	0/1	0/0	0/0	ENSCAFG00845002942	MBD2	0	+	238779
1	21422340	C	A	0/0	0/0	1/1	0/0	ENSCAFG00845002942	MBD2	0	+	243311
1	21429267	C	T	0/0	0/0	1/1	0/0	ENSCAFG00845002942	MBD2	0	+	250238
1	21429339	C	T	0/0	0/0	1/1	0/0	ENSCAFG00845002942	MBD2	0	+	250310
1	21453095	T	C	0/0	0|1	0/0	0/0	ENSCAFG00845003053	DCC	0	-	235063
1	21453096	G	T	0/0	0|1	0/0	0/0	ENSCAFG00845003053	DCC	0	-	235062
1	21459377	G	A	0/0	0/0	1/1	0/0	ENSCAFG00845003053	DCC	0	-	228781
1	21496891	C	T	0/0	0/0	0/0	0/1	ENSCAFG00845003053	DCC	0	-	191267
1	21498505	A	G	0/0	0/1	0/0	0/0	ENSCAFG00845003053	DCC	0	-	189653
1	21500299	T	G	0/0	0/1	0/0	0/0	ENSCAFG00845003053	DCC	0	-	187859
1	21528092	C	T	0/0	0/0	1|1	0/0	ENSCAFG00845003053	DCC	0	-	160066
1	21528888	G	A	0/0	0/0	1/1	0/0	ENSCAFG00845003053	DCC	0	-	159270
1	21536107	T	G	0/0	0/0	0/0	0/1	ENSCAFG00845003053	DCC	0	-	152051
1	21545882	T	C	0/0	0/1	0/0	0/0	ENSCAFG00845003053	DCC	0	-	142276
1	21576375	G	A,T	0/0	0/1	0/0	0/1	ENSCAFG00845003053	DCC	0	-	111783
1	21580372	C	T	0/1	0/0	0/0	0/0	ENSCAFG00845003053	DCC	0	-	107786
1	21622541	A	T	0/0	0/1	0/0	0/1	ENSCAFG00845003053	DCC	0	-	65617
1	21681081	T	C	0|1	0/0	0/0	0/0	ENSCAFG00845003053	DCC	0.0192308	-	7077
1	21681398	C	A	0/0	0/1	0/0	0/0	ENSCAFG00845003053	DCC	0	-	6760
1	21683116	C	A	0/0	0/0	0/0	0/1	ENSCAFG00845003053	DCC	0	-	5042
1	21737988	G	A	0/0	0/1	0/0	0/0	ENSCAFG00845003053	DCC	0	.,match
1	21780138	A	C	0/1	0/0	0/0	0/0	ENSCAFG00845003053	DCC	0	.,match
1	21782182	A	C	0/0	0/0	0/0	0|1	ENSCAFG00845003053	DCC	0.0192308	.,match
1	21842101	G	T	0/0	0/0	0/0	0/1	ENSCAFG00845003053	DCC	0.0384615	.,match
1	21905203	C	A	0/0	0/1	0/0	0/0	ENSCAFG00845003053	DCC	0	.,match
1	21933470	C	T	0/0	0/0	0/0	0/1	ENSCAFG00845003053	DCC	0	.,match
1	21946248	A	T	0/0	0|1	0/0	0/0	ENSCAFG00845003053	DCC	0.134615	.,match
1	21946251	T	A	0/0	0|1	0/0	0/0	ENSCAFG00845003053	DCC	0.134615	.,match
1	21969634	C	G,T,A,*	0/0	0/0	0/0	0|1	ENSCAFG00845003053	DCC	0.0961538	.,match
1	22067670	G	A	0/0	0/0	0/0	0/1	ENSCAFG00845003053	DCC	0	.,match
1	22071860	G	A	0/0	0/0	0/0	0/1	ENSCAFG00845003053	DCC	0	.,match
1	22080201	G	T	0/1	0/0	0/0	0/0	ENSCAFG00845003053	DCC	0	.,match
1	22113490	C	A	0/0	0|1	0/0	0/0	ENSCAFG00845003053	DCC	0.0384615	.,match
1	22154750	C	T	0/0	0/0	0/0	0/1	ENSCAFG00845003053	DCC	0	.,match
1	22157512	C	T	0/0	0/0	0/0	0|1	ENSCAFG00845003053	DCC	0	.,match
1	22197580	G	A	0/0	0/0	0/0	0|1	ENSCAFG00845003053	DCC	0	.,match
1	22209006	C	A	0/0	0/0	0/0	0/1	ENSCAFG00845003053	DCC	0	.,match
1	22262421	A	T	0/0	0/0	0|1	0|1	ENSCAFG00845003053	DCC	0.0576923	.,match
1	22284966	C	A	0/1	0/0	0/0	0/0	ENSCAFG00845003053	DCC	0	.,match
1	22286584	C	T	0/0	0/0	0/0	0/1	ENSCAFG00845003053	DCC	0	.,match
[truncated: 265,053+ more rows]
