# Supplementary material for: Identifying functional roles and pathways of shared mutations in canine solid tumors by whole-genome sequencing
Source: PLoS One. 2025 May 30;20(5):e0307792. doi: 10.1371/journal.pone.0307792 (PMC12124556; doi:10.1371/journal.pone.0307792)
Supplement: S3A Table — (XLSX) [file pone.0307792.s005.xlsx]

## Sheet: S4A
S3A Table. The genomic locations and predicted impacts of SNVs with moderate-to-high-impact in the carcinoma group
CHR	POS	REF	ALT	QUAL	FILTER	DOG 1_GT	DOG 2_GT	GENE_ID	GENE_NAME	FEATURE_TYPE	CONSEQUENCE	cDNA_position	Protein_position	Amino_acids	BIOTYPE	Missing_rate
17	27242469	C	T	999.76	PASS	0/1	0/1	ENSCAFG00845014458	FAM98A	Transcript	missense_variant	997	333	Ala/Thr	protein_coding	0
6	36875456	T	C	1436.36	PASS	0|1	0|1	ENSCAFG00845018848	DNAAF8	Transcript	missense_variant	580	194	Ile/Val	protein_coding	0
6	36875345	C	G	1308.56	PASS	0/1	0/1	ENSCAFG00845018848	DNAAF8	Transcript	missense_variant	691	231	Glu/Gln	protein_coding	0
6	25877321	T	G	215.59	PASS	0|1	0|1	ENSCAFG00845009136	CCP110	Transcript	missense_variant	2158	720	Ser/Arg	protein_coding	0
6	25877323	A	T	372.57	PASS	0|1	0|1	ENSCAFG00845009136	CCP110	Transcript	missense_variant	2156	719	Ile/Lys	protein_coding	0
7	42641742	T	G	110.65	PASS	0/1	0/1	ENSCAFG00845014266	ADAR	Transcript	missense_variant	1214	405	Phe/Cys	protein_coding	0
22	2146168	G	A	632.04	VQSRTrancheSNP99.00to99.90	0/1	0/1	ENSCAFG00845023073	EBPL	Transcript	missense_variant	703	235	Asp/Asn	protein_coding	0
28	9182127	T	G	107.58	PASS	0/1	0/1	ENSCAFG00845023271	SORBS1	Transcript	missense_variant	599	200	Lys/Thr	protein_coding	0
33	7500825	T	G	39.56	VQSRTrancheSNP99.90to100.00	0/1	0/1	ENSCAFG00845019194	ABI3BP	Transcript	missense_variant	1820	607	Lys/Thr	protein_coding	0
1	114504397	G	A	127.25	VQSRTrancheSNP99.00to99.90	0/1	0/1	ENSCAFG00845004728	IFNL1	Transcript	stop_gain_variant	421	141	Arg/*	protein_coding	0.0192308
6	11091689	C	T	771.94	PASS	0/1	0/1	ENSCAFG00845009230	TECPR1	Transcript	missense_variant	644	215	Pro/Leu	protein_coding	0.0192308
6	36875327	C	A	1280.84	PASS	0/1	0/1	ENSCAFG00845018848	DNAAF8	Transcript	missense_variant	709	237	Ala/Ser	protein_coding	0.0192308
10	17573453	G	T	1864.91	PASS	0|1	1|1	ENSCAFG00845005369	PPP6R2	Transcript	missense_variant	2929	977	Leu/Met	protein_coding	0.0384615
10	17573454	C	A	1864.92	PASS	0|1	1|1	ENSCAFG00845005369	PPP6R2	Transcript	missense_variant	2928	976	Glu/Asp	protein_coding	0.0384615
20	55578606	G	T	724.3	PASS	0/1	0/1	ENSCAFG00845014253	PLIN3	Transcript	missense_variant	88	30	Val/Leu	protein_coding	0.0384615
30	27810257	T	C	536.62	VQSRTrancheSNP99.90to100.00	0|1	0|1	ENSCAFG00845019944	TPM1	Transcript	missense_variant	433	145	Ser/Pro	protein_coding	0.0384615
10	20568050	T	C	565.34	PASS	0|1	0|1	ENSCAFG00845009628	CELSR1	Transcript	missense_variant	8116	2706	Ser/Pro	protein_coding	0.0384615
18	53312051	G	C	466.34	VQSRTrancheSNP99.00to99.90	0|1	0|1	ENSCAFG00845028223	ATG2A	Transcript	missense_variant	3977	1326	Arg/Pro	protein_coding	0.0384615
30	27810248	A	C	923.29	VQSRTrancheSNP99.90to100.00	0|1	0|1	ENSCAFG00845019944	TPM1	Transcript	missense_variant	424	142	Thr/Pro	protein_coding	0.0384615
24	26223104	T	G	95.59	PASS	0/1	0/1	ENSCAFG00845026596	SOGA1	Transcript	missense_variant	3027	1009	Gln/His	protein_coding	0.0576923
20	48699135	A	C	173.95	VQSRTrancheSNP99.90to100.00	0|1	0|1	ENSCAFG00845022295	PKN1	Transcript	splice_donor_variant&intron_variant	39	.	.	protein_coding	0.0576923
1	104043576	A	C	90.25	VQSRTrancheSNP99.90to100.00	0|1	0|1	ENSCAFG00845004231	NLRP12	Transcript	splice_acceptor_variant&intron_variant	2238	.	.	protein_coding	0.0769231
1	104043577	G	C	85.12	VQSRTrancheSNP99.90to100.00	0|1	0|1	ENSCAFG00845004231	NLRP12	Transcript	splice_acceptor_variant&intron_variant	2238	.	.	protein_coding	0.0769231
18	54077999	A	C	476.21	VQSRTrancheSNP99.00to99.90	0|1	0/1	ENSCAFG00845030770	MACROD1	Transcript	missense_variant	1139	380	His/Pro	protein_coding	0.0961538
18	54077989	T	C	497.27	PASS	0/1	0/1	ENSCAFG00845030770	MACROD1	Transcript	missense_variant	1129	377	Ser/Pro	protein_coding	0.0961538
18	54077995	A	C	480.26	VQSRTrancheSNP99.90to100.00	0|1	0/1	ENSCAFG00845030770	MACROD1	Transcript	missense_variant	1135	379	Thr/Pro	protein_coding	0.0961538
5	41804238	C	T	770.96	PASS	0/1	0/1	ENSCAFG00845023192	SREBF1	Transcript	missense_variant	5218	1740	Ala/Thr	protein_coding	0.115385
31	29472282	A	G	113.63	VQSRTrancheSNP99.90to100.00	0|1	0|1	ENSCAFG00845026139	RUNX1	Transcript	missense_variant	1270	424	Ser/Pro	protein_coding	0.115385
3	92482217	A	C	377.3	VQSRTrancheSNP99.90to100.00	0|1	0/1	ENSCAFG00845000982	FGFRL1	Transcript	missense_variant	106	36	Thr/Pro	protein_coding	0.153846
3	92482211	A	C	329.56	VQSRTrancheSNP99.00to99.90	0|1	0/1	ENSCAFG00845000982	FGFRL1	Transcript	missense_variant	100	34	Thr/Pro	protein_coding	0.153846
10	32322689	T	G	51.57	VQSRTrancheSNP99.90to100.00	0/1	0/1	ENSCAFG00845011667	BTBD11	Transcript	missense_variant	1075	359	Asn/His	protein_coding	0.153846
5	64737851	G	A	489.31	VQSRTrancheSNP99.00to99.90	0/1	0/1	ENSCAFG00845002914	CBFA2T3	Transcript	missense_variant	1729	577	Ala/Thr	protein_coding	0.173077
8	43597140	G	C	299.93	VQSRTrancheSNP99.90to100.00	0|1	0|1	ENSCAFG00845004154	SUSD6	Transcript	missense_variant	155	52	Arg/Pro	protein_coding	0.173077
8	4246742	G	C	137.61	VQSRTrancheSNP99.90to100.00	0/1	0|1	ENSCAFG00845004600	EMC9	Transcript	missense_variant	127	43	Arg/Gly	protein_coding	0.230769
3	61987099	C	G	560.24	VQSRTrancheSNP99.00to99.90	0|1	0|1	ENSCAFG00845012210	TNIP2	Transcript	missense_variant	53	18	Ala/Gly	protein_coding	0.307692
27	22735686	G	C	89.16	VQSRTrancheSNP99.90to100.00	0|1	0|1	ENSCAFG00845013534	BCAT1	Transcript	missense_variant	67	23	Ala/Pro	protein_coding	0.326923
36	4465850	C	G	309.53	VQSRTrancheSNP99.90to100.00	0|1	0|1	ENSCAFG00845026973	PKP4	Transcript	missense_variant	127	43	Arg/Gly	protein_coding	0.346154
36	4465853	C	G	309.83	VQSRTrancheSNP99.90to100.00	0|1	0|1	ENSCAFG00845026973	PKP4	Transcript	missense_variant	130	44	ArgGly	protein_coding	0.346154
5	71100745	C	G	50.24	VQSRTrancheSNP99.00to99.90	0/1	0/1	ENSCAFG00845020541	ATMIN	Transcript	missense_variant	187	63	Ala/Pro	protein_coding	0.365385
15	1840160	C	G	273.67	VQSRTrancheSNP99.90to100.00	0|1	0|1	ENSCAFG00845008667	FOXO6	Transcript	missense_variant	1418	473	Ser/Thr	protein_coding	0.365385
15	1840161	T	G	273.99	VQSRTrancheSNP99.00to99.90	0|1	0|1	ENSCAFG00845008667	FOXO6	Transcript	missense_variant	1417	473	Ser/Arg	protein_coding	0.365385
9	19770789	G	C	36.88	VQSRTrancheSNP99.00to99.90	0|1	0|1	ENSCAFG00845008184	FAM171A2	Transcript	missense_variant	2140	714	Ala/Pro	protein_coding	0.403846
9	19770792	G	C	33.92	VQSRTrancheSNP99.90to100.00	0|1	0|1	ENSCAFG00845008184	FAM171A2	Transcript	missense_variant	2143	715	Ala/Pro	protein_coding	0.403846
