# Supplementary material for: Identifying functional roles and pathways of shared mutations in canine solid tumors by whole-genome sequencing
Source: PLoS One. 2025 May 30;20(5):e0307792. doi: 10.1371/journal.pone.0307792 (PMC12124556; doi:10.1371/journal.pone.0307792)
Supplement: S3B Table — (XLSX) [file pone.0307792.s006.xlsx]

## Sheet: S4B
S3B Table. The genomic locations and predicted impacts of SNVs with moderate-to-high-impact in the sarcoma group
CHR	POS	REF	ALT	QUAL	FILTER	DOG 3_GT	DOG 4_GT	GENE_ID	Gene_Name	Feature_Type	Consequence	cDNA_Position	Protein_Position	Amino_Acids	Biotype	Missing_Rate
4	74594292	A	C	170.21	PASS	0/1	0/1	ENSCAFG00845001462	ENSCAFG00845001462	ADAMTS12	missense_variant	1225	409	Asn/His	protein_coding	0
6	25877323	A	T	372.57	PASS	0|1	0|1	ENSCAFG00845009136	ENSCAFG00845009136	CCP110	missense_variant	2156	719	Ile/Lys	protein_coding	0
20	46629545	A	C	352.53	VQSRTrancheSNP99.90to100.00	0|1	0|1	ENSCAFG00845030050	ENSCAFG00845030050	EPS15L1	missense_variant	2537	846	His/Pro	protein_coding	0
24	18849497	A	C	304.68	VQSRTrancheSNP99.90to100.00	0/1	0|1	ENSCAFG00845015805	ENSCAFG00845015805	PCED1A	missense_variant	941	314	Gln/Pro	protein_coding	0
24	18849498	G	C	307.14	VQSRTrancheSNP99.90to100.00	0/1	0|1	ENSCAFG00845015805	ENSCAFG00845015805	PCED1A	missense_variant	942	314	Gln/His	protein_coding	0
33	7500825	T	G	39.56	VQSRTrancheSNP99.90to100.00	0/1	0/1	ENSCAFG00845019194	ENSCAFG00845019194	ABI3BP	missense_variant	1820	607	Lys/Thr	protein_coding	0
3	60206903	C	T	607.09	PASS	0/1	0/1	ENSCAFG00845008918	ENSCAFG00845008918	AFAP1	missense_variant	757	253	Gly/Arg	protein_coding	0.0192308
7	9581544	T	G	42.12	VQSRTrancheSNP99.90to100.00	0/1	0/1	ENSCAFG00845003339	ENSCAFG00845003339	RD3	missense_variant	289	97	Ile/Leu	protein_coding	0.0192308
26	24662099	A	C	253.69	PASS	0|1	0|1	ENSCAFG00845022934	ENSCAFG00845022934	PATZ1	missense_variant	1976	659	Phe/Cys	protein_coding	0.0192308
38	22134130	G	C	142.5	VQSRTrancheSNP99.00to99.90	0|1	0|1	ENSCAFG00845030760	ENSCAFG00845030760	ATP1A4	missense_variant	203	68	Ala/Gly	protein_coding	0.0192308
5	65116616	T	G	184.09	PASS	0/1	0|1	ENSCAFG00845003692	ENSCAFG00845003692	ZNF469	missense_variant	2269	757	Thr/Pro	protein_coding	0.0384615
24	18099887	A	C	71.97	VQSRTrancheSNP99.90to100.00	0/1	0/1	ENSCAFG00845014358	ENSCAFG00845014358	ADAM33	missense_variant	2164	722	Thr/Pro	protein_coding	0.0384615
32	21061485	A	C	383.5	VQSRTrancheSNP99.90to100.00	0|1	0|1	ENSCAFG00845023493	ENSCAFG00845023493	TSPAN5	splice_donor_variant&intron_variant	21	.	.	protein_coding	0.0384615
5	65116610	T	G	195.94	VQSRTrancheSNP99.90to100.00	0/1	0|1	ENSCAFG00845003692	ENSCAFG00845003692	ZNF469	missense_variant	2275	759	Thr/Pro	protein_coding	0.0576923
12	13081292	A	C	261.86	VQSRTrancheSNP99.90to100.00	0|1	0|1	ENSCAFG00845011002	ENSCAFG00845011002	CAPN11	missense_variant	2174	725	His/Pro	protein_coding	0.0576923
12	5848421	A	C	532.3	VQSRTrancheSNP99.90to100.00	0/1	0|1	ENSCAFG00845009107	ENSCAFG00845009107	ETV7	missense_variant	56	19	Val/Gly	protein_coding	0.0769231
12	13081288	G	C	261.69	VQSRTrancheSNP99.00to99.90	0|1	0|1	ENSCAFG00845011002	ENSCAFG00845011002	CAPN11	missense_variant	2170	724	Ala/Pro	protein_coding	0.0769231
18	54077989	T	C	497.27	PASS	0/1	0|1	ENSCAFG00845030770	ENSCAFG00845030770	MACROD1	missense_variant	1129	377	Ser/Pro	protein_coding	0.0961538
18	54077995	A	C	480.26	VQSRTrancheSNP99.90to100.00	0|1	0|1	ENSCAFG00845030770	ENSCAFG00845030770	MACROD1	missense_variant	1135	379	Thr/Pro	protein_coding	0.0961538
18	54077999	A	C	476.21	VQSRTrancheSNP99.00to99.90	0|1	0|1	ENSCAFG00845030770	ENSCAFG00845030770	MACROD1	missense_variant	1139	380	His/Pro	protein_coding	0.0961538
19	37066359	G	C	205.58	PASS	0|1	0|1	ENSCAFG00845007269	ENSCAFG00845007269	NCKAP5	missense_variant	101	34	Ala/Gly	protein_coding	0.0961538
10	29570323	A	G	344.94	VQSRTrancheSNP99.90to100.00	0|1	0|1	ENSCAFG00845009904	ENSCAFG00845009904	TOM1	missense_variant	1456	486	Trp/Arg	protein_coding	0.115385
13	37727250	T	A	247.78	VQSRTrancheSNP99.90to100.00	0|1	0|1	ENSCAFG00845015729	ENSCAFG00845015729	TIGD5	missense_variant	1105	369	Cys/Ser	protein_coding	0.115385
18	45833690	G	C	193.95	VQSRTrancheSNP99.90to100.00	0|1	0|1	ENSCAFG00845006136	ENSCAFG00845006136	EXT2	missense_variant	2422	808	Arg/Gly	protein_coding	0.115385
6	6464567	A	C	130.34	PASS	0|1	0/1	ENSCAFG00845003394	ENSCAFG00845003394	MLXIPL	missense_variant&splice_region_variant	1729	577	Thr/Pro	protein_coding	0.134615
9	1126454	G	C	612.37	VQSRTrancheSNP99.90to100.00	0|1	0|1	ENSCAFG00845010019	ENSCAFG00845010019	CCDC137	missense_variant	326	109	Ala/Gly	protein_coding	0.134615
18	39505715	T	C	489.86	VQSRTrancheSNP99.90to100.00	0|1	0|1	ENSCAFG00845022144	ENSCAFG00845022144	TNKS1BP1	missense_variant	1537	513	Ser/Pro	protein_coding	0.134615
18	38461718	C	G	372.06	VQSRTrancheSNP99.90to100.00	0|1	0|1	ENSCAFG00845018289	ENSCAFG00845018289	CNTF	missense_variant	196	66	Ala/Pro	protein_coding	0.153846
1	114358753	T	G	103.85	VQSRTrancheSNP99.90to100.00	0|1	0|1	ENSCAFG00845004599	ENSCAFG00845004599	SUPT5H	missense_variant	82	28	Thr/Pro	protein_coding	0.173077
18	38461712	C	G	413.27	VQSRTrancheSNP99.90to100.00	0|1	0|1	ENSCAFG00845018289	ENSCAFG00845018289	CNTF	missense_variant	202	68	Ala/Pro	protein_coding	0.173077
18	38461715	C	G	407.18	VQSRTrancheSNP99.90to100.00	0|1	0|1	ENSCAFG00845018289	ENSCAFG00845018289	CNTF	missense_variant	199	67	Ala/Pro	protein_coding	0.173077
26	7879881	A	C	147.39	VQSRTrancheSNP99.90to100.00	0|1	0|1	ENSCAFG00845024210	ENSCAFG00845024210	KDM2B	missense_variant	164	55	His/Pro	protein_coding	0.230769
27	10529896	A	C	142.61	VQSRTrancheSNP99.90to100.00	0|1	0|1	ENSCAFG00845029210	ENSCAFG00845029210	IRAK4	missense_variant	40	14	Trp/Gly	protein_coding	0.230769
17	38617037	A	C	74.92	PASS	0/1	0/1	ENSCAFG00845012886	ENSCAFG00845012886	EIF2AK3	missense_variant	196	66	Thr/Pro	protein_coding	0.25
8	44733358	G	C	105.53	VQSRTrancheSNP99.90to100.00	0|1	0|1	ENSCAFG00845007871	ENSCAFG00845007871	MAP3K9	missense_variant	116	39	Ala/Gly	protein_coding	0.269231
10	27472320	A	C	104.74	VQSRTrancheSNP99.90to100.00	0/1	0/1	ENSCAFG00845005267	ENSCAFG00845005267	SOX10	missense_variant	203	68	Gln/Pro	protein_coding	0.269231
24	45418146	T	C	41.53	PASS	0|1	0/1	ENSCAFG00845015558	ENSCAFG00845015558	FAM217B	missense_variant	880	294	Ser/Pro	protein_coding	0.269231
27	10529892	G	C	143.26	VQSRTrancheSNP99.90to100.00	0|1	0|1	ENSCAFG00845029210	ENSCAFG00845029210	IRAK4	missense_variant	44	15	Ala/Gly	protein_coding	0.269231
37	25976243	G	C	133.68	VQSRTrancheSNP99.00to99.90	0/1	0/1	ENSCAFG00845030261	ENSCAFG00845030261	SPEG	missense_variant	886	296	Ala/Pro	protein_coding	0.269231
8	44733344	G	C	177.89	VQSRTrancheSNP99.00to99.90	0|1	0|1	ENSCAFG00845007871	ENSCAFG00845007871	MAP3K9	missense_variant	130	44	Arg/Gly	protein_coding	0.288462
8	44733353	G	C	164.21	VQSRTrancheSNP99.90to100.00	0|1	0|1	ENSCAFG00845007871	ENSCAFG00845007871	MAP3K9	missense_variant	121	41	Arg/Gly	protein_coding	0.288462
9	49330835	A	C	76.9	VQSRTrancheSNP99.00to99.90	0|1	0|1	ENSCAFG00845024228	ENSCAFG00845024228	ANAPC2	missense_variant	563	188	Gln/Pro	protein_coding	0.307692
9	49330836	G	C	76.8	VQSRTrancheSNP99.00to99.90	0|1	0|1	ENSCAFG00845024228	ENSCAFG00845024228	ANAPC2	missense_variant	564	188	Gln/His	protein_coding	0.307692
16	24652217	G	C	107.23	PASS	0|1	0|1	ENSCAFG00845017026	ENSCAFG00845017026	FNTA	missense_variant	304	102	Ala/Pro	protein_coding	0.326923
19	52329346	G	C	86.09	VQSRTrancheSNP99.90to100.00	0|1	0|1	ENSCAFG00845007654	ENSCAFG00845007654	LYPD6B	missense_variant	496	166	Ala/Pro	protein_coding	0.326923
19	52329353	G	C	74.44	VQSRTrancheSNP99.90to100.00	0|1	0|1	ENSCAFG00845007654	ENSCAFG00845007654	LYPD6B	missense_variant	503	168	Arg/Pro	protein_coding	0.326923
9	44538939	C	G	255.39	PASS	0|1	0|1	ENSCAFG00845011653	ENSCAFG00845011653	CORO6	missense_variant	28	10	Ala/Pro	protein_coding	0.346154
5	83104420	G	C	74.43	PASS	0|1	0|1	ENSCAFG00845011750	ENSCAFG00845011750	CMTM2	missense_variant	421	141	Arg/Gly	protein_coding	0.384615
5	83104425	G	C	74.85	VQSRTrancheSNP99.00to99.90	0|1	0|1	ENSCAFG00845011750	ENSCAFG00845011750	CMTM2	missense_variant	416	139	Ala/Gly	protein_coding	0.384615
8	72892298	G	C	142.54	VQSRTrancheSNP99.90to100.00	0|1	0|1	ENSCAFG00845023117	ENSCAFG00845023117	BTBD6	missense_variant	958	320	Ala/Pro	protein_coding	0.384615
8	72892305	G	C	108.76	VQSRTrancheSNP99.00to99.90	0|1	0|1	ENSCAFG00845023117	ENSCAFG00845023117	BTBD6	missense_variant	965	322	Arg/Pro	protein_coding	0.384615
27	10529881	G	C	459.45	VQSRTrancheSNP99.00to99.90	0/1	0/1	ENSCAFG00845029210	ENSCAFG00845029210	IRAK4	missense_variant	55	19	Arg/Gly	protein_coding	0.384615
5	83104285	C	G	162.98	VQSRTrancheSNP99.00to99.90	0|1	0|1	ENSCAFG00845011750	ENSCAFG00845011750	CMTM2	missense_variant	556	186	Ala/Pro	protein_coding	0.403846
5	83104287	C	G	160.46	VQSRTrancheSNP99.00to99.90	0|1	0|1	ENSCAFG00845011750	ENSCAFG00845011750	CMTM2	missense_variant	554	185	Arg/Pro	protein_coding	0.403846
5	83104410	G	C	79.57	PASS	0|1	0|1	ENSCAFG00845011750	ENSCAFG00845011750	CMTM2	missense_variant	431	144	Ala/Gly	protein_coding	0.403846
9	826431	C	G	121.11	VQSRTrancheSNP99.90to100.00	0|1	0|1	ENSCAFG00845007524	ENSCAFG00845007524	FASN	missense_variant	304	102	Arg/Gly	protein_coding	0.442308
17	319709	A	C	190.46	VQSRTrancheSNP99.00to99.90	0|1	1|1	ENSCAFG00845016743	ENSCAFG00845016743	SH3YL1	missense_variant	478	160	Trp/Gly	protein_coding	0.673077
20	45239123	C	T	177.99	VQSRTrancheSNP99.00to99.90	0|1	1|1	ENSCAFG00845022784	ENSCAFG00845022784	JUND	missense_variant	6470	2157	Ala/Val	protein_coding	0.769231
