# Supplementary material for: Identifying functional roles and pathways of shared mutations in canine solid tumors by whole-genome sequencing
Source: PLoS One. 2025 May 30;20(5):e0307792. doi: 10.1371/journal.pone.0307792 (PMC12124556; doi:10.1371/journal.pone.0307792)
Supplement: S4 Table — (XLSX) [file pone.0307792.s007.xlsx]

## Sheet: Sheet1
S4 Table. Detected SNVs and their genomic location in oncogenes from four soild tumors
CHR	POS	REF	ALT	DOG 1_GT	DOG 2_GT	DOG 3_GT	DOG 4_GT	GENE_ID	Gene_Name	Missing_Rate	MATCH
1	13597661	T	G	0/1	0/0	0/0	0/0	ENSCAFG00845002725	BCL2	0	.,match
1	13602657	G	A	0/0	0/1	0/0	0/0	ENSCAFG00845002725	BCL2	0	.,match
1	13603149	C	T	0/0	0/1	0/0	0/0	ENSCAFG00845002725	BCL2	0	.,match
1	13605522	A	T	0/0	0/1	0/0	0/0	ENSCAFG00845002725	BCL2	0	.,match
1	13617120	G	A	0/0	0/1	0/0	0/0	ENSCAFG00845002725	BCL2	0.018	.,match
1	13625737	A	C	0/0	0/0	0/0	0/1	ENSCAFG00845002725	BCL2	0.054	.,match
1	13625739	T	C	0/0	0/0	0/0	0/1	ENSCAFG00845002725	BCL2	0.054	.,match
1	13625745	T	C	0/0	0/0	0/0	0/1	ENSCAFG00845002725	BCL2	0.018	.,match
1	13625748	A	C	0/0	0/0	0/0	0/1	ENSCAFG00845002725	BCL2	0.018	.,match
1	13625751	A	C	0/0	0/0	0/0	0/1	ENSCAFG00845002725	BCL2	0.018	.,match
1	13643179	A	T	0/1	0/0	0/0	0/0	ENSCAFG00845002725	BCL2	0	.,match
1	13645750	C	T	0/0	0/0	0/0	0/1	ENSCAFG00845002725	BCL2	0	.,match
1	13656356	A	G	0/0	0/0	0/1	0/0	ENSCAFG00845002725	BCL2	0	.,match
1	13660749	C	G	0/0	0/0	0/0	0/1	ENSCAFG00845002725	BCL2	0	.,match
1	13662156	T	G	0/0	0/1	0/0	0/0	ENSCAFG00845002725	BCL2	0	.,match
1	13664229	G	T	0/0	0/1	0/0	0/0	ENSCAFG00845002725	BCL2	0	.,match
1	13689354	A	C	0/1	0/0	0/0	0/0	ENSCAFG00845002725	BCL2	0.036	.,match
1	13689360	A	C	0/1	0/0	0/0	0/0	ENSCAFG00845002725	BCL2	0	.,match
1	13689361	G	C	0/1	0/0	0/0	0/0	ENSCAFG00845002725	BCL2	0	.,match
1	13694386	G	A	0/0	0/0	0/1	0/0	ENSCAFG00845002725	BCL2	0	.,match
1	13699981	C	T	0/0	0/1	0/0	0/0	ENSCAFG00845002725	BCL2	0	.,match
1	13704502	A	G	0/0	0/1	0/0	0/0	ENSCAFG00845002725	BCL2	0	.,match
1	13705679	G	C	0/0	0/0	0/0	0/1	ENSCAFG00845002725	BCL2	0	.,match
1	13720724	G	A	0/0	0/0	0/0	0/1	ENSCAFG00845002725	BCL2	0	.,match
1	13720847	G	A	0/0	0/0	0/0	0/1	ENSCAFG00845002725	BCL2	0	.,match
1	13722253	G	A	0/0	0/0	0/0	0/1	ENSCAFG00845002725	BCL2	0	.,match
1	13722263	A	G	0/0	0/0	0/0	0/1	ENSCAFG00845002725	BCL2	0	.,match
1	13722734	C	A	0/0	0/0	0/0	0/1	ENSCAFG00845002725	BCL2	0	.,match
1	13722851	C	T	0/0	0/0	0/1	0/0	ENSCAFG00845002725	BCL2	0	.,match
1	13722870	A	G	0/0	0/0	0/0	0/1	ENSCAFG00845002725	BCL2	0	.,match
1	13722953	C	G	0/0	0/0	0/0	0/1	ENSCAFG00845002725	BCL2	0	.,match
1	13723176	C	T	0/0	0/0	0/0	0/1	ENSCAFG00845002725	BCL2	0	.,match
1	13723608	A	G	0/0	0/0	0/0	0/1	ENSCAFG00845002725	BCL2	0.018	.,match
1	13723715	C	T	0/0	0/0	0/1	0/0	ENSCAFG00845002725	BCL2	0.018	.,match
1	13723724	A	G	0/0	0/0	0/0	0/1	ENSCAFG00845002725	BCL2	0.018	.,match
1	13723893	C	T	0/0	0/0	0/0	0/1	ENSCAFG00845002725	BCL2	0.018	.,match
1	13723897	T	C	0/0	0/0	0/0	0/1	ENSCAFG00845002725	BCL2	0.018	.,match
1	13723916	A	G	0/0	0/0	0/0	0/1	ENSCAFG00845002725	BCL2	0.018	.,match
1	13724276	G	A	0/0	0/0	0/0	0/1	ENSCAFG00845002725	BCL2	0	.,match
1	13724411	A	G	0/0	0/0	0/0	0/1	ENSCAFG00845002725	BCL2	0	.,match
1	13724584	A	G	0/0	0/0	0/0	0/1	ENSCAFG00845002725	BCL2	0	.,match
1	13724623	G	A	0/0	0/0	0/0	0/1	ENSCAFG00845002725	BCL2	0	.,match
1	13724638	T	C	0/0	0/0	0/0	0/1	ENSCAFG00845002725	BCL2	0	.,match
1	13724642	G	A	0/0	0/0	0/0	0/1	ENSCAFG00845002725	BCL2	0	.,match
1	13724673	T	C	0/0	0/0	0/0	0/1	ENSCAFG00845002725	BCL2	0	.,match
1	13724751	T	C	0/0	0/0	0/0	0/1	ENSCAFG00845002725	BCL2	0	.,match
1	13727380	G	A	0/0	0/0	0/1	0/0	ENSCAFG00845002725	BCL2	0	.,match
1	13732917	C	A	0/0	0/0	0/1	0/0	ENSCAFG00845002725	BCL2	0	.,match
1	13734753	C	T	0/0	0/1	0/0	0/0	ENSCAFG00845002725	BCL2	0	.,match
1	13735359	C	T	0/1	0/0	0/1	0/0	ENSCAFG00845002725	BCL2	0	.,match
1	13735490	A	G	0/1	0/0	0/1	0/0	ENSCAFG00845002725	BCL2	0	.,match
1	13735616	G	A	0/0	0/0	0/1	0/0	ENSCAFG00845002725	BCL2	0	.,match
1	13735751	G	A	0/0	0/0	0/1	0/0	ENSCAFG00845002725	BCL2	0	.,match
1	13737588	G	A	0/0	0/0	0/0	0/1	ENSCAFG00845002725	BCL2	0	.,match
1	13742250	A	T	0/0	2024-01-01	0/0	0/0	ENSCAFG00845002725	BCL2	0.018	.,match
1	13747227	C	T	0/1	0/0	0/0	0/0	ENSCAFG00845002725	BCL2	0.018	.,match
1	13748433	C	T	0/0	0/1	0/0	0/0	ENSCAFG00845002725	BCL2	0.018	.,match
1	13749558	T	C	0/0	0/1	0/0	0/0	ENSCAFG00845002725	BCL2	0	.,match
1	13752403	C	G	0/0	0/0	0/0	0/1	ENSCAFG00845002725	BCL2	0.018	.,match
1	13759738	G	A	0/0	0/1	0/0	0/0	ENSCAFG00845002725	BCL2	0	.,match
1	13761302	C	G	0/0	0/1	0/0	0/0	ENSCAFG00845002725	BCL2	0	.,match
1	93878240	C	T	0/0	0/0	0/0	0/1	ENSCAFG00845015887	JAK2	0.018	.,match
1	93881010	G	T	0/0	0/0	0/0	0/1	ENSCAFG00845015887	JAK2	0	.,match
1	93881463	G	T	0/0	0/0	0/0	0/1	ENSCAFG00845015887	JAK2	0	.,match
1	93881549	G	A	0/0	0/0	0/0	0/1	ENSCAFG00845015887	JAK2	0	.,match
1	93882406	G	C	0/0	0/1	0/0	0/0	ENSCAFG00845015887	JAK2	0	.,match
1	93883430	G	A	0/0	0/0	0/0	0/1	ENSCAFG00845015887	JAK2	0.054	.,match
1	93885883	G	A	0/0	0/0	0/0	0/1	ENSCAFG00845015887	JAK2	0	.,match
1	93886412	T	A	0/0	0/0	0/0	0/1	ENSCAFG00845015887	JAK2	0	.,match
1	93886703	A	G	0/0	0/1	0/0	0/0	ENSCAFG00845015887	JAK2	0.018	.,match
1	93886858	C	T	0/0	0/0	0/0	0/1	ENSCAFG00845015887	JAK2	0.018	.,match
1	93887044	A	G	0/0	0/0	0/0	0/1	ENSCAFG00845015887	JAK2	0	.,match
1	93887694	T	A	0/0	0/1	0/0	0/0	ENSCAFG00845015887	JAK2	0	.,match
1	93888399	C	T	0/0	0/0	0/0	0/1	ENSCAFG00845015887	JAK2	0	.,match
1	93889493	G	A	0/0	0/0	0/0	0/1	ENSCAFG00845015887	JAK2	0	.,match
1	93889595	C	G	0/0	0/0	0/0	0/1	ENSCAFG00845015887	JAK2	0	.,match
1	93890876	A	G	0/0	0/0	0/0	0/1	ENSCAFG00845015887	JAK2	0.071	.,match
1	93890924	C	T	0/0	0/0	0/0	0/1	ENSCAFG00845015887	JAK2	0.018	.,match
1	93891026	T	A	0/0	0/0	0/0	0/1	ENSCAFG00845015887	JAK2	0.054	.,match
1	93891271	C	G	0/0	0/0	0/0	0/1	ENSCAFG00845015887	JAK2	0.036	.,match
1	93891384	G	A	0/0	0/1	0/0	0/0	ENSCAFG00845015887	JAK2	0.036	.,match
1	93891467	A	G	0/0	0/0	0/0	0/1	ENSCAFG00845015887	JAK2	0	.,match
1	93891599	A	G	0/0	0/0	0/0	0/1	ENSCAFG00845015887	JAK2	0	.,match
1	93892123	A	T	0/0	0/0	0/0	0/1	ENSCAFG00845015887	JAK2	0	.,match
1	93893708	A	C	0/0	0/0	0/0	0/1	ENSCAFG00845015887	JAK2	0.018	.,match
1	93893772	T	A	0/0	0/0	0/0	0/1	ENSCAFG00845015887	JAK2	0	.,match
1	93893938	T	C	0/0	0/0	0/0	0/1	ENSCAFG00845015887	JAK2	0	.,match
1	93894308	C	G	0/0	0/0	0/0	0/1	ENSCAFG00845015887	JAK2	0	.,match
1	93894751	T	C	0/0	0/0	0/0	0/1	ENSCAFG00845015887	JAK2	0	.,match
1	93895205	T	C	0/0	0/0	0/0	0/1	ENSCAFG00845015887	JAK2	0	.,match
1	93895463	G	C	0/0	0/0	0/0	0/1	ENSCAFG00845015887	JAK2	0.036	.,match
1	93897458	C	T	0/0	0/0	0/0	0/1	ENSCAFG00845015887	JAK2	0	.,match
1	93898589	T	C	0/0	0/0	0/0	0/1	ENSCAFG00845015887	JAK2	0	.,match
1	93899097	A	G	0/0	0/0	0/0	0/1	ENSCAFG00845015887	JAK2	0	.,match
1	93899922	T	A	0/0	0/0	0/0	0/1	ENSCAFG00845015887	JAK2	0	.,match
1	93899923	T	C	0/0	0/0	0/0	0/1	ENSCAFG00845015887	JAK2	0	.,match
1	93901617	G	T	0/0	0/1	0/0	0/0	ENSCAFG00845015887	JAK2	0.018	.,match
1	93901782	A	C	0/0	0/0	0/0	0/1	ENSCAFG00845015887	JAK2	0.054	.,match
1	93901817	T	A	0/0	0/0	0/0	0/1	ENSCAFG00845015887	JAK2	0	.,match
1	93903651	T	C	0/0	0/0	0/0	0/1	ENSCAFG00845015887	JAK2	0	.,match
1	93903726	G	A	0/0	0/0	0/0	0/1	ENSCAFG00845015887	JAK2	0.018	.,match
1	93904268	T	C	0/0	0/0	0/0	0/1	ENSCAFG00845015887	JAK2	0.018	.,match
1	93904384	A	G	0/0	0/0	0/1	0/0	ENSCAFG00845015887	JAK2	0	.,match
1	93905760	A	G	0/0	0/0	0/0	0/1	ENSCAFG00845015887	JAK2	0.018	.,match
1	93905825	T	C	0/0	0/0	0/0	0/1	ENSCAFG00845015887	JAK2	0.018	.,match
1	93905941	T	C	0/0	0/0	0/0	0/1	ENSCAFG00845015887	JAK2	0	.,match
1	93906046	T	C	0/0	0/0	0/0	0/1	ENSCAFG00845015887	JAK2	0	.,match
1	93906900	G	A	0/0	0/0	0/0	0/1	ENSCAFG00845015887	JAK2	0	.,match
1	93906938	G	A	0/0	0/0	0/0	0/1	ENSCAFG00845015887	JAK2	0	.,match
1	93906996	T	C	0/0	0/0	0/0	0/1	ENSCAFG00845015887	JAK2	0	.,match
1	93907683	T	C	0/0	0/0	0/0	0/1	ENSCAFG00845015887	JAK2	0	.,match
1	93908158	A	G	0/0	0/0	0/0	0/1	ENSCAFG00845015887	JAK2	0	.,match
1	93910498	C	T	0/0	0/0	0/0	0/1	ENSCAFG00845015887	JAK2	0	.,match
1	93910968	C	G	0/0	0/0	0/0	0/1	ENSCAFG00845015887	JAK2	0.018	.,match
1	93911044	A	T	0/0	0/0	0/0	0/1	ENSCAFG00845015887	JAK2	0	.,match
1	93911060	A	G	0/0	0/0	0/0	0/1	ENSCAFG00845015887	JAK2	0	.,match
1	93911336	A	T	0/0	0/0	0/1	0/0	ENSCAFG00845015887	JAK2	0	.,match
1	93911671	A	T	0/0	0/0	0/0	0/1	ENSCAFG00845015887	JAK2	0	.,match
1	93912402	G	A	0/0	0/0	0/0	0/1	ENSCAFG00845015887	JAK2	0	.,match
1	93913854	G	A	0/0	0/0	0/0	0/1	ENSCAFG00845015887	JAK2	0	.,match
1	93914049	C	T	0/0	0/0	0/0	0/1	ENSCAFG00845015887	JAK2	0	.,match
1	93914474	G	A	0/0	0/0	0/0	0/1	ENSCAFG00845015887	JAK2	0	.,match
1	93914832	T	C	0/0	0/0	0/0	0/1	ENSCAFG00845015887	JAK2	0.018	.,match
1	93915683	A	C	0/0	0/1	0/0	0/0	ENSCAFG00845015887	JAK2	0.036	.,match
1	93915786	C	T	0/0	0/0	0/1	0/0	ENSCAFG00845015887	JAK2	0.018	.,match
1	93916078	G	A	0/0	0/0	0/0	0/1	ENSCAFG00845015887	JAK2	0	.,match
1	93916116	A	C	0/0	0/0	0/0	0/1	ENSCAFG00845015887	JAK2	0.018	.,match
1	93916702	A	G	0/0	0/0	0/0	0/1	ENSCAFG00845015887	JAK2	0	.,match
1	93916912	T	C	0/0	0/0	0/0	0/1	ENSCAFG00845015887	JAK2	0	.,match
1	93916971	A	G	0/0	0/0	0/0	0/1	ENSCAFG00845015887	JAK2	0	.,match
1	93917395	C	G	0/0	0/0	0/0	0/1	ENSCAFG00845015887	JAK2	0	.,match
1	93917954	A	C	0/0	0/0	0/0	0/1	ENSCAFG00845015887	JAK2	0	.,match
1	93919078	T	A	0/0	0/0	0/0	0/1	ENSCAFG00845015887	JAK2	0.018	.,match
1	93919131	C	T	0/0	0/0	0/0	0/1	ENSCAFG00845015887	JAK2	0	.,match
1	93919485	G	T	0/0	0/0	0/0	0/1	ENSCAFG00845015887	JAK2	0	.,match
1	93919707	T	C	0/0	0/0	0/0	0/1	ENSCAFG00845015887	JAK2	0.018	.,match
1	93921066	G	A	0/0	0/0	0/0	0/1	ENSCAFG00845015887	JAK2	0	.,match
1	93921120	A	G	0/0	0/0	0/0	0/1	ENSCAFG00845015887	JAK2	0	.,match
1	93921855	C	T	0/0	0/0	0/0	0/1	ENSCAFG00845015887	JAK2	0	.,match
1	93922035	G	C	0/0	0/0	0/0	0/1	ENSCAFG00845015887	JAK2	0	.,match
1	93923151	C	T	0/0	0/0	0/0	0/1	ENSCAFG00845015887	JAK2	0	.,match
1	93923776	C	A	0/0	0/1	0/0	0/0	ENSCAFG00845015887	JAK2	0.036	.,match
1	93927470	T	C	0/0	0/0	0/0	0/1	ENSCAFG00845015887	JAK2	0	.,match
1	93927760	C	T	0/0	0/0	0/0	0/1	ENSCAFG00845015887	JAK2	0	.,match
1	93928069	A	T	0/0	0/0	0/0	0/1	ENSCAFG00845015887	JAK2	0	.,match
1	93933221	C	A	0/0	0/0	0/0	0/1	ENSCAFG00845015887	JAK2	0	.,match
1	93933518	A	G	0/0	0/0	0/0	0/1	ENSCAFG00845015887	JAK2	0	.,match
1	93934143	T	A	0/0	0/0	0/0	0/1	ENSCAFG00845015887	JAK2	0	.,match
1	93934235	A	G	0/0	0/0	0/0	0/1	ENSCAFG00845015887	JAK2	0	.,match
1	93934303	T	C	0/0	0/0	0/0	0/1	ENSCAFG00845015887	JAK2	0	.,match
1	93935416	G	A	0/0	0/1	0/0	0/0	ENSCAFG00845015887	JAK2	0.018	.,match
1	93937556	T	G	0/0	0/0	0/0	0/1	ENSCAFG00845015887	JAK2	0	.,match
1	93938209	A	G	0/0	0/0	0/0	0/1	ENSCAFG00845015887	JAK2	0	.,match
1	93938353	A	G	0/0	0/0	0/0	0/1	ENSCAFG00845015887	JAK2	0	.,match
1	93938354	T	A	0/0	0/0	0/0	0/1	ENSCAFG00845015887	JAK2	0	.,match
1	93939276	T	C	0/0	0/0	0/0	0/1	ENSCAFG00845015887	JAK2	0	.,match
1	93939634	A	G	0/0	0/0	0/0	0/1	ENSCAFG00845015887	JAK2	0	.,match
1	93940106	C	T	0/0	0/1	0/0	0/0	ENSCAFG00845015887	JAK2	0	.,match
1	93940289	A	G	0/0	0/0	0/0	0/1	ENSCAFG00845015887	JAK2	0.036	.,match
1	93940680	G	A	0/0	0/0	0/0	0/1	ENSCAFG00845015887	JAK2	0	.,match
1	93940760	G	A	0/0	0/0	0/0	0/1	ENSCAFG00845015887	JAK2	0	.,match
1	93941464	T	C	0/0	0/0	0/1	0/0	ENSCAFG00845015887	JAK2	0	.,match
1	93941575	T	A	0/0	0/0	0/0	0/1	ENSCAFG00845015887	JAK2	0.054	.,match
1	93941662	G	A	0/0	0/0	0/0	0/1	ENSCAFG00845015887	JAK2	0.036	.,match
1	93942104	T	A	0/0	0/0	0/0	0/1	ENSCAFG00845015887	JAK2	0	.,match
1	93942208	G	A	0/0	0/1	0/0	0/0	ENSCAFG00845015887	JAK2	0	.,match
1	93942408	A	G	0/0	0/1	0/0	0/0	ENSCAFG00845015887	JAK2	0.018	.,match
1	93942881	T	A	0/0	0/0	0/0	0/1	ENSCAFG00845015887	JAK2	0	.,match
1	93943849	A	G	0/0	0/0	0/0	0/1	ENSCAFG00845015887	JAK2	0	.,match
1	93944225	C	T	0/0	0/0	0/0	0/1	ENSCAFG00845015887	JAK2	0	.,match
1	93944838	G	T	0/0	0/0	0/0	0/1	ENSCAFG00845015887	JAK2	0.018	.,match
1	93944902	G	A	0/0	0/0	0/0	0/1	ENSCAFG00845015887	JAK2	0	.,match
1	93944913	G	A	0/0	0/0	0/0	0/1	ENSCAFG00845015887	JAK2	0	.,match
1	93946139	A	G	0/0	0/0	0/0	0/1	ENSCAFG00845015887	JAK2	0	.,match
1	93946506	A	G	0/0	0/0	0/0	0/1	ENSCAFG00845015887	JAK2	0	.,match
1	93947183	T	C	0/0	0/1	0/0	0/0	ENSCAFG00845015887	JAK2	0	.,match
1	93947790	G	A	0/0	0/0	0/0	0/1	ENSCAFG00845015887	JAK2	0.018	.,match
1	93947891	A	G	0/0	0/0	0/0	0/1	ENSCAFG00845015887	JAK2	0.018	.,match
1	93948448	G	C	0/0	0/0	0/0	0/1	ENSCAFG00845015887	JAK2	0	.,match
1	93949911	C	T	0/0	0/0	0/0	0/1	ENSCAFG00845015887	JAK2	0	.,match
1	93950186	T	C	0/0	0/0	0/0	0/1	ENSCAFG00845015887	JAK2	0	.,match
1	93950429	C	A	0/0	0/0	0/0	0/1	ENSCAFG00845015887	JAK2	0	.,match
1	93951049	C	T	0/0	0/0	0/0	0/1	ENSCAFG00845015887	JAK2	0	.,match
1	93952783	C	T	0/0	0/0	0/0	0/1	ENSCAFG00845015887	JAK2	0.018	.,match
1	93952837	C	G	0/0	0/0	0/0	0/1	ENSCAFG00845015887	JAK2	0.018	.,match
1	93953486	C	T	0/0	0/0	0/0	0/1	ENSCAFG00845015887	JAK2	0	.,match
1	93953646	C	T	0/0	0/0	0/0	0/1	ENSCAFG00845015887	JAK2	0	.,match
1	93954009	T	C	0/0	0/0	0/0	0/1	ENSCAFG00845015887	JAK2	0	.,match
1	93955228	T	C	0/0	0/1	0/0	0/0	ENSCAFG00845015887	JAK2	0.036	.,match
1	93955710	G	T	0/0	0/0	0/0	0/1	ENSCAFG00845015887	JAK2	0	.,match
1	93955836	C	T	0/0	0/1	0/0	0/0	ENSCAFG00845015887	JAK2	0	.,match
1	93956212	T	G	0/0	0/0	0/0	0/1	ENSCAFG00845015887	JAK2	0	.,match
1	93956254	C	T	0/0	0/0	0/0	0/1	ENSCAFG00845015887	JAK2	0	.,match
1	93956873	C	T	0/0	0/1	0/0	0/0	ENSCAFG00845015887	JAK2	0.018	.,match
1	93956945	C	T	0/0	0/0	0/0	0/1	ENSCAFG00845015887	JAK2	0.054	.,match
1	93957006	A	C	0/0	0/1	0/0	0/0	ENSCAFG00845015887	JAK2	0.089	.,match
1	93957302	A	G	0/0	0/0	0/0	0/1	ENSCAFG00845015887	JAK2	0	.,match
1	93957829	A	T	0/0	0/0	0/0	0/1	ENSCAFG00845015887	JAK2	0	.,match
1	93958578	C	T	0/0	0/0	0/0	0/1	ENSCAFG00845015887	JAK2	0	.,match
1	93958733	G	C	0/0	0/0	0/0	0/1	ENSCAFG00845015887	JAK2	0	.,match
1	93958819	T	A	0/0	0/0	0/0	0/1	ENSCAFG00845015887	JAK2	0	.,match
1	93958824	C	T	0/0	0/0	0/0	0/1	ENSCAFG00845015887	JAK2	0	.,match
1	93958901	A	T	0/0	0/0	0/0	0/1	ENSCAFG00845015887	JAK2	0	.,match
1	93962508	G	C	0/0	0/0	0/0	0/1	ENSCAFG00845015887	JAK2	0.018	.,match
1	93964042	C	A	0/0	0/1	0/0	0/0	ENSCAFG00845015887	JAK2	0	.,match
1	93964500	T	C	0/0	0/0	0/0	0/1	ENSCAFG00845015887	JAK2	0	.,match
1	93964579	G	A	0/0	0/0	0/0	0/1	ENSCAFG00845015887	JAK2	0	.,match
1	93964712	A	G	0/0	0/0	0/0	0/1	ENSCAFG00845015887	JAK2	0	.,match
1	93965718	G	A	0/0	0/0	0/0	0/1	ENSCAFG00845015887	JAK2	0.018	.,match
1	93965996	T	A	0/0	0/1	0/0	0/0	ENSCAFG00845015887	JAK2	0.018	.,match
1	93966076	C	A	0/0	0/0	0/0	0/1	ENSCAFG00845015887	JAK2	0.018	.,match
1	93966244	A	T	0/0	0/0	0/0	0/1	ENSCAFG00845015887	JAK2	0.018	.,match
1	93967647	T	C	0/0	0/0	0/0	0/1	ENSCAFG00845015887	JAK2	0	.,match
1	93967940	T	C	0/0	0/1	0/0	0/0	ENSCAFG00845015887	JAK2	0	.,match
1	93968153	C	T	0/0	0/0	0/0	0/1	ENSCAFG00845015887	JAK2	0	.,match
1	93969418	A	T	0/0	0/0	0/0	0/1	ENSCAFG00845015887	JAK2	0	.,match
1	93969537	A	G	0/0	0/0	0/0	0/1	ENSCAFG00845015887	JAK2	0	.,match
1	93971420	C	G	0/0	0/0	0/0	0/1	ENSCAFG00845015887	JAK2	0	.,match
1	93971600	C	G	0/0	0/0	0/0	0/1	ENSCAFG00845015887	JAK2	0	.,match
1	93971753	C	T	0/0	0/0	0/0	0/1	ENSCAFG00845015887	JAK2	0.018	.,match
1	93973079	A	G	0/0	0/0	0/0	0/1	ENSCAFG00845015887	JAK2	0	.,match
1	93973186	A	G	0/0	0/0	0/0	0/1	ENSCAFG00845015887	JAK2	0	.,match
1	93973631	T	A	0/0	0/0	0/0	0/1	ENSCAFG00845015887	JAK2	0.018	.,match
1	93974418	A	C	0/0	0/0	0/0	0/1	ENSCAFG00845015887	JAK2	0	.,match
1	93974782	T	C	0/0	0/0	0/0	0/1	ENSCAFG00845015887	JAK2	0.036	.,match
1	93974915	G	A	0/0	0/0	0/0	0/1	ENSCAFG00845015887	JAK2	0.018	.,match
1	93975117	G	A	0/0	0/0	0/0	0/1	ENSCAFG00845015887	JAK2	0	.,match
1	93976412	A	T	0/0	0/0	0/0	0/1	ENSCAFG00845015887	JAK2	0	.,match
1	93977508	T	C	0/0	0/0	0/0	0/1	ENSCAFG00845015887	JAK2	0	.,match
1	93977680	G	A	0/0	0/1	0/0	0/0	ENSCAFG00845015887	JAK2	0.036	.,match
1	93978014	G	A	0/0	0/0	0/0	0/1	ENSCAFG00845015887	JAK2	0	.,match
1	93978435	A	G	0/0	0/0	0/0	0/1	ENSCAFG00845015887	JAK2	0	.,match
1	93979793	G	A	0/0	0/0	0/0	0/1	ENSCAFG00845015887	JAK2	0	.,match
1	93979859	A	C	0/0	0/0	0/0	0/1	ENSCAFG00845015887	JAK2	0	.,match
1	93982805	C	T	0/0	0/0	0/0	0/1	ENSCAFG00845015887	JAK2	0	.,match
1	93984493	T	A	0/0	0/0	0/0	0/1	ENSCAFG00845015887	JAK2	0	.,match
1	93984985	G	T	0/0	0/1	0/0	0/0	ENSCAFG00845015887	JAK2	0.036	.,match
1	93986397	A	G	0/0	0/0	0/0	0/1	ENSCAFG00845015887	JAK2	0	.,match
1	93986554	T	A	0/0	0/0	0/0	0/1	ENSCAFG00845015887	JAK2	0	.,match
1	93986868	C	A	0/0	0/0	0/0	0/1	ENSCAFG00845015887	JAK2	0	.,match
1	93986922	T	C	0/0	0/0	0/1	0/0	ENSCAFG00845015887	JAK2	0	.,match
1	93987151	G	A	0/0	0/0	0/0	0/1	ENSCAFG00845015887	JAK2	0.036	.,match
1	93987857	A	G	0/0	0/0	0/0	0/1	ENSCAFG00845015887	JAK2	0.018	.,match
1	93988284	C	A	0/0	0/0	0/0	0/1	ENSCAFG00845015887	JAK2	0	.,match
1	93988440	C	G	0/0	0/0	0/0	0/1	ENSCAFG00845015887	JAK2	0.018	.,match
1	93988544	A	G	0/0	0/0	0/0	0/1	ENSCAFG00845015887	JAK2	0.018	.,match
1	93989173	C	T	0/0	0/0	0/0	0/1	ENSCAFG00845015887	JAK2	0	.,match
1	93989574	T	G	0/0	0/0	0/0	0/1	ENSCAFG00845015887	JAK2	0.018	.,match
2	73899247	C	A	0/0	0/0	0/1	0/0	ENSCAFG00845011619	ARID1A	0	.,match
2	73904211	G	A	0/0	0/0	0/0	0/1	ENSCAFG00845011619	ARID1A	0	.,match
2	73904739	T	C	0/0	0/0	0/0	0/1	ENSCAFG00845011619	ARID1A	0	.,match
2	73909209	C	T	0/0	0/0	0/0	0/1	ENSCAFG00845011619	ARID1A	0	.,match
2	73917323	G	T	0/0	0/0	0/0	0/1	ENSCAFG00845011619	ARID1A	0	.,match
2	73919056	C	T	0/0	0/0	0/0	0/1	ENSCAFG00845011619	ARID1A	0	.,match
2	73922312	C	T	0/0	0/0	0/0	0/1	ENSCAFG00845011619	ARID1A	0	.,match
2	73922357	A	G	0/0	0/0	0/0	0/1	ENSCAFG00845011619	ARID1A	0.018	.,match
2	73922682	A	G	0/0	0/0	0/0	0/1	ENSCAFG00845011619	ARID1A	0	.,match
2	73923237	G	A	0/0	0/0	0/0	0/1	ENSCAFG00845011619	ARID1A	0.036	.,match
2	73924970	T	C	0/0	0/0	0/0	0/1	ENSCAFG00845011619	ARID1A	0.018	.,match
2	73927093	C	A	0/0	0/0	0/0	0/1	ENSCAFG00845011619	ARID1A	0	.,match
2	73927795	G	A	0/0	0/0	0/0	0/1	ENSCAFG00845011619	ARID1A	0	.,match
2	73935464	G	A	0/0	0/0	0/0	0/1	ENSCAFG00845011619	ARID1A	0	.,match
2	73944090	G	C	0/0	0/0	0/0	0/1	ENSCAFG00845011619	ARID1A	0	.,match
2	73952853	T	C	0/1	0/0	0/0	0/0	ENSCAFG00845011619	ARID1A	0	.,match
2	73958337	A	T	0/0	0/0	0/0	0/1	ENSCAFG00845011619	ARID1A	0	.,match
2	73960761	G	A	0/0	0/0	0/0	0/1	ENSCAFG00845011619	ARID1A	0	.,match
2	73961833	C	G	0/0	0/0	0/0	0/1	ENSCAFG00845011619	ARID1A	0.018	.,match
3	117580	T	C	0/0	0/0	0/1	0/0	ENSCAFG00845003519	APC	0	.,match
3	136635	A	G	0/1	0/0	0/0	0/0	ENSCAFG00845003519	APC	0	.,match
3	137403	G	A	0/0	0/1	0/1	2024-01-01	ENSCAFG00845003519	APC	0	.,match
3	140375	C	T	0/1	0/0	0/0	0/0	ENSCAFG00845003519	APC	0	.,match
3	140761	C	T	0/0	0/0	0/1	0/0	ENSCAFG00845003519	APC	0	.,match
3	166978	A	T	0/1	0/0	0/0	0/0	ENSCAFG00845003519	APC	0	.,match
3	182454	C	T	0/1	0/0	0/0	0/0	ENSCAFG00845003519	APC	0	.,match
3	62783597	G	T	0/0	0/0	0/0	0/1	ENSCAFG00845013339	FGFR3	0	.,match
3	62786485	C	T	0/0	0/0	0/1	0/0	ENSCAFG00845013339	FGFR3	0.018	.,match
3	62787773	A	G	0/0	0/1	0/0	0/0	ENSCAFG00845013339	FGFR3	0.036	.,match
3	62796312	C	T	2024-01-01	0/0	0/0	0/0	ENSCAFG00845013339	FGFR3	0.018	.,match
3	62796574	C	T	0/0	0/0	0/0	0/1	ENSCAFG00845013339	FGFR3	0	.,match
4	59412899	G	A	0/0	0/0	0/1	0/0	ENSCAFG00845008241	PDGFRB	0	.,match
4	59431955	A	C	0/0	0/1	0/0	0/0	ENSCAFG00845008241	PDGFRB	0.018	.,match
4	59432076	C	T	0/0	0/0	0/0	0/1	ENSCAFG00845008241	PDGFRB	0	.,match
4	59435321	C	T	0/1	0/0	0/0	0/0	ENSCAFG00845008241	PDGFRB	0.018	.,match
4	59436459	C	T	0/0	0/1	0/0	0/0	ENSCAFG00845008241	PDGFRB	0.018	.,match
4	59441892	C	T	0/0	0/1	0/1	0/0	ENSCAFG00845008241	PDGFRB	0	.,match
4	59443488	T	G	0/0	0/1	0/0	0/0	ENSCAFG00845008241	PDGFRB	0.018	.,match
4	59443793	C	T	0/0	0/1	0/0	0/0	ENSCAFG00845008241	PDGFRB	0.036	.,match
5	24212467	A	C	0/0	0/0	0/1	0/0	ENSCAFG00845003472	ATM	0	.,match
5	24222315	T	A	0/0	0/0	0/1	0/0	ENSCAFG00845003472	ATM	0	.,match
5	24225480	C	T	0/0	0/0	0/0	0/1	ENSCAFG00845003472	ATM	0	.,match
5	24229095	T	C	0/0	0/0	0/0	0/1	ENSCAFG00845003472	ATM	0	.,match
5	24230001	C	T	0/0	0/0	0/1	0/0	ENSCAFG00845003472	ATM	0	.,match
5	24238449	A	G	0/0	0/0	0/1	0/0	ENSCAFG00845003472	ATM	0	.,match
5	24240046	A	G	0/0	0/1	0/0	0/1	ENSCAFG00845003472	ATM	0	.,match
5	24243976	A	T	0/0	0/0	0/1	0/0	ENSCAFG00845003472	ATM	0.018	.,match
5	24244097	C	T	0/0	0/0	0/0	2024-01-01	ENSCAFG00845003472	ATM	0.018	.,match
5	24255861	G	A	0/0	0/0	0/0	0/1	ENSCAFG00845003472	ATM	0	.,match
5	24268364	T	C	0/0	0/0	0/1	0/0	ENSCAFG00845003472	ATM	0	.,match
5	24269403	A	C	0/0	0/0	0/0	0/1	ENSCAFG00845003472	ATM	0	.,match
5	24274106	T	A	0/1	0/0	0/0	0/0	ENSCAFG00845003472	ATM	0.036	.,match
5	24275180	G	A	0/0	0/1	2024-01-01	0/0	ENSCAFG00845003472	ATM	0	.,match
5	24282653	C	T	0/0	0/1	0/1	0/0	ENSCAFG00845003472	ATM	0	.,match
5	24288266	G	A	0/0	0/0	0/0	0/1	ENSCAFG00845003472	ATM	0.018	.,match
5	24288277	G	A	0/0	0/0	0/0	0/1	ENSCAFG00845003472	ATM	0	.,match
5	24292316	C	A	0/1	0/0	0/0	0/0	ENSCAFG00845003472	ATM	0	.,match
5	24292324	C	A	0/1	0/0	0/0	0/0	ENSCAFG00845003472	ATM	0	.,match
5	24292327	G	A	0/1	0/0	0/0	0/0	ENSCAFG00845003472	ATM	0	.,match
5	24292328	T	A	0/1	0/0	0/0	0/0	ENSCAFG00845003472	ATM	0	.,match
5	24297715	T	C	0/0	0/0	0/0	0/1	ENSCAFG00845003472	ATM	0	.,match
5	24297842	T	C	0/0	0/0	0/0	0/1	ENSCAFG00845003472	ATM	0	.,match
5	24301952	C	T	0/0	0/0	0/0	0/1	ENSCAFG00845003472	ATM	0	.,match
5	24306060	G	A	0/0	0/0	0/0	0/1	ENSCAFG00845003472	ATM	0	.,match
5	24316985	A	G	0/0	0/0	0/0	0/1	ENSCAFG00845003472	ATM	0	.,match
5	24319040	C	T	0/0	0/1	0/1	0/0	ENSCAFG00845003472	ATM	0	.,match
5	24321145	G	A	0/0	0/1	0/0	0/0	ENSCAFG00845003472	ATM	0.054	.,match
5	24323769	T	G	0/0	0/0	0/1	0/0	ENSCAFG00845003472	ATM	0.018	.,match
5	24324183	G	T	0/0	0/1	0/0	0/0	ENSCAFG00845003472	ATM	0.036	.,match
5	24324296	T	C	0/0	0/0	0/0	0/1	ENSCAFG00845003472	ATM	0	.,match
5	24325026	G	C	0/0	0/1	0/0	0/1	ENSCAFG00845003472	ATM	0.036	.,match
5	24325038	G	T	0/0	0/1	0/0	0/1	ENSCAFG00845003472	ATM	0.036	.,match
5	24325092	G	A	0/0	0/1	0/0	0/1	ENSCAFG00845003472	ATM	0	.,match
9	20679248	T	C	0/0	0/1	0/0	0/0	ENSCAFG00845006070	BRCA1	0	.,match
9	20686528	T	A	0/1	0/0	0/0	0/0	ENSCAFG00845006070	BRCA1	0.036	.,match
9	20701715	C	T	0/0	0/0	0/0	2024-01-01	ENSCAFG00845006070	BRCA1	0.036	.,match
9	20716174	G	A	0/0	0/0	0/0	2024-01-01	ENSCAFG00845006070	BRCA1	0	.,match
9	20718631	G	A	0/0	0/0	0/0	2024-01-01	ENSCAFG00845006070	BRCA1	0	.,match
9	20719261	A	C	0/0	0/0	0/1	0/0	ENSCAFG00845006070	BRCA1	0	.,match
9	20727351	G	A	0/0	0/1	0/0	0/0	ENSCAFG00845006070	BRCA1	0	.,match
9	20733129	G	A	0/0	0/1	0/0	0/0	ENSCAFG00845006070	BRCA1	0	.,match
9	20742620	T	A	0/0	0/0	0/0	2024-01-01	ENSCAFG00845006070	BRCA1	0	.,match
9	23554065	C	G	0/0	0/0	0/0	0/1	ENSCAFG00845011735	ERBB2	0	.,match
9	23559186	G	T	0/1	0/0	0/0	0/0	ENSCAFG00845011735	ERBB2	0.018	.,match
9	23565589	T	C	0/0	0/0	0/1	0/0	ENSCAFG00845011735	ERBB2	0	.,match
9	23566864	G	A	0/0	0/0	0/1	0/0	ENSCAFG00845011735	ERBB2	0	.,match
9	23572385	C	T	0/0	0/0	0/1	0/0	ENSCAFG00845011735	ERBB2	0.036	.,match
9	23572835	G	A	0/0	0/0	0/1	0/0	ENSCAFG00845011735	ERBB2	0	.,match
9	23580666	C	G	0/1	0/0	0/0	0/0	ENSCAFG00845011735	ERBB2	0	.,match
9	23589418	C	T	0/0	0/0	0/1	0/0	ENSCAFG00845011735	ERBB2	0	.,match
9	23594595	G	A	0/0	0/0	0/1	0/0	ENSCAFG00845011735	ERBB2	0	.,match
9	23594781	A	C	0/1	0/0	0/0	0/0	ENSCAFG00845011735	ERBB2	0.071	.,match
9	23595046	C	T	0/0	0/0	0/1	0/0	ENSCAFG00845011735	ERBB2	0	.,match
9	23595357	G	A	0/0	0/0	0/1	0/0	ENSCAFG00845011735	ERBB2	0	.,match
9	23596784	C	T	0/1	0/0	0/0	0/0	ENSCAFG00845011735	ERBB2	0	.,match
9	23599110	G	A	0/1	0/0	0/0	0/0	ENSCAFG00845011735	ERBB2	0.018	.,match
9	23606363	C	T	0/0	0/0	0/1	0/0	ENSCAFG00845011735	ERBB2	0.018	.,match
9	49854248	C	T	0/0	0/0	0/0	0/1	ENSCAFG00845005453	NOTCH1	0	.,match
9	49854463	G	A	0/0	0/0	0/0	0/1	ENSCAFG00845005453	NOTCH1	0.018	.,match
9	49856859	C	T	0/0	0/0	0/0	0/1	ENSCAFG00845005453	NOTCH1	0.018	.,match
9	49856908	C	G	0/0	0/0	2024-01-01	0/0	ENSCAFG00845005453	NOTCH1	0	.,match
9	49858447	G	A	0/0	0/0	0/0	0/1	ENSCAFG00845005453	NOTCH1	0.018	.,match
9	49859169	C	T	0/0	0/1	0/0	0/0	ENSCAFG00845005453	NOTCH1	0.018	.,match
9	49859203	A	C	0/0	0/0	0/1	0/0	ENSCAFG00845005453	NOTCH1	0.071	.,match
9	49859353	G	C	0/0	0/0	0/0	0/1	ENSCAFG00845005453	NOTCH1	0.036	.,match
9	49859656	G	A	0/0	0/0	0/0	0/1	ENSCAFG00845005453	NOTCH1	0.018	.,match
9	49861209	C	T	0/0	0/1	0/0	0/0	ENSCAFG00845005453	NOTCH1	0.036	.,match
9	49862169	C	T	0/0	0/0	0/0	0/1	ENSCAFG00845005453	NOTCH1	0.036	.,match
9	49863800	A	G	0/0	0/0	0/0	0/1	ENSCAFG00845005453	NOTCH1	0	.,match
9	49863982	G	A	0/0	0/0	0/0	0/1	ENSCAFG00845005453	NOTCH1	0	.,match
9	49867011	C	T	0/0	0/0	0/0	0/1	ENSCAFG00845005453	NOTCH1	0.054	.,match
9	49869429	C	T	0/0	0/0	0/0	0/1	ENSCAFG00845005453	NOTCH1	0.089	.,match
9	49871601	C	T	0/0	0/0	0/0	0/1	ENSCAFG00845005453	NOTCH1	0	.,match
9	49873378	A	C	0/1	0/0	0/0	0/0	ENSCAFG00845005453	NOTCH1	0.036	.,match
9	49874352	G	A	0/0	0/0	0/1	0/0	ENSCAFG00845005453	NOTCH1	0.018	.,match
9	49874428	G	A	0/0	0/0	0/1	0/0	ENSCAFG00845005453	NOTCH1	0	.,match
9	49875323	A	C	0/0	0/0	./.	0/1	ENSCAFG00845005453	NOTCH1	0.089	.,match
9	49875324	G	C	0/0	0/0	./.	0/1	ENSCAFG00845005453	NOTCH1	0.089	.,match
9	49875325	G	C	0/0	0/0	0/0	0/1	ENSCAFG00845005453	NOTCH1	0.054	.,match
9	49875947	G	A	0/0	0/0	0/0	0/1	ENSCAFG00845005453	NOTCH1	0	.,match
9	49877272	G	A	0/0	0/0	0/0	0/1	ENSCAFG00845005453	NOTCH1	0.036	.,match
9	49878295	C	T	0/1	0/0	0/0	0/0	ENSCAFG00845005453	NOTCH1	0.036	.,match
9	49881329	G	T	0/0	0/0	0/0	0/1	ENSCAFG00845005453	NOTCH1	0.018	.,match
9	49881448	G	A	0/0	0/1	0/0	0/0	ENSCAFG00845005453	NOTCH1	0.018	.,match
9	49882011	T	G	0/0	0/0	0/0	0/1	ENSCAFG00845005453	NOTCH1	0.018	.,match
9	49882084	A	C	0/0	0/0	0/0	0/1	ENSCAFG00845005453	NOTCH1	0	.,match
9	49884147	G	A	0/0	0/0	0/0	0/1	ENSCAFG00845005453	NOTCH1	0.018	.,match
9	49884598	C	T	0/0	0/0	0/1	0/0	ENSCAFG00845005453	NOTCH1	0.018	.,match
9	49886424	C	T	0/1	0/0	0/0	0/0	ENSCAFG00845005453	NOTCH1	0.089	.,match
9	49886798	C	T	0/0	0/0	0/0	0/1	ENSCAFG00845005453	NOTCH1	0.036	.,match
9	49891432	C	G	0/0	0/0	0/0	0/1	ENSCAFG00845005453	NOTCH1	0.018	.,match
9	49892680	G	A	0/0	0/0	0/0	0/1	ENSCAFG00845005453	NOTCH1	0.036	.,match
9	54022557	T	G	0/0	0/1	0/0	0/0	ENSCAFG00845020595	ABL1	0.036	.,match
9	54022986	G	A	0/0	0/0	0/1	0/0	ENSCAFG00845020595	ABL1	0.018	.,match
9	54025942	C	T	0/0	0/1	0/0	0/0	ENSCAFG00845020595	ABL1	0.018	.,match
9	54029694	G	T	0/0	0/1	0/0	0/0	ENSCAFG00845020595	ABL1	0	.,match
9	54030419	G	T	0/1	0/1	0/0	0/0	ENSCAFG00845020595	ABL1	0	.,match
9	54040593	G	A	0/0	0/1	0/0	0/0	ENSCAFG00845020595	ABL1	0	.,match
9	54046401	C	T	0/0	0/1	0/0	0/0	ENSCAFG00845020595	ABL1	0	.,match
9	54050786	C	A	0/0	0/0	0/1	0/0	ENSCAFG00845020595	ABL1	0.054	.,match
9	54050790	G	T	0/0	0/0	0/1	0/0	ENSCAFG00845020595	ABL1	0.018	.,match
9	54055525	C	T	0/0	0/0	0/1	0/0	ENSCAFG00845020595	ABL1	0	.,match
9	54061425	G	A	0/1	0/0	0/1	0/0	ENSCAFG00845020595	ABL1	0	.,match
9	54063885	C	T	0/1	0/0	0/1	0/0	ENSCAFG00845020595	ABL1	0	.,match
9	54066592	G	C	0/0	0/1	0/0	0/0	ENSCAFG00845020595	ABL1	0.036	.,match
9	54069331	C	T	0/1	0/0	0/1	0/0	ENSCAFG00845020595	ABL1	0.018	.,match
9	54072452	T	C	0/1	0/0	0/1	0/0	ENSCAFG00845020595	ABL1	0	.,match
9	54073548	C	T	0/0	0/0	0/1	0/0	ENSCAFG00845020595	ABL1	0	.,match
9	54074903	T	C	0/1	0/1	0/0	0/0	ENSCAFG00845020595	ABL1	0.018	.,match
9	54075189	C	A	0/0	0/0	0/1	0/0	ENSCAFG00845020595	ABL1	0	.,match
9	54076974	C	T	0/1	0/0	0/1	0/0	ENSCAFG00845020595	ABL1	0	.,match
9	54079003	G	T	0/0	0/0	0/0	0/1	ENSCAFG00845020595	ABL1	0.018	.,match
9	54079733	G	T	0/0	0/0	0/1	0/0	ENSCAFG00845020595	ABL1	0	.,match
9	54079766	A	G	0/0	0/0	0/1	0/0	ENSCAFG00845020595	ABL1	0	.,match
9	54085687	G	A	0/0	0/0	0/1	0/0	ENSCAFG00845020595	ABL1	0	.,match
9	54095999	G	T	0/1	0/0	0/1	0/0	ENSCAFG00845020595	ABL1	0.018	.,match
9	54110282	G	A	0/1	0/1	0/0	0/0	ENSCAFG00845020595	ABL1	0	.,match
9	54111471	C	T	0/0	0/0	0/1	0/0	ENSCAFG00845020595	ABL1	0.018	.,match
9	54113042	G	A	0/1	0/0	0/1	0/0	ENSCAFG00845020595	ABL1	0	.,match
9	54113299	G	A	0/1	0/0	0/1	0/0	ENSCAFG00845020595	ABL1	0	.,match
9	54115660	C	T	0/0	0/0	0/1	0/0	ENSCAFG00845020595	ABL1	0	.,match
9	54116909	A	C	0/0	0/0	0/1	0/0	ENSCAFG00845020595	ABL1	0	.,match
9	54117339	C	T	0/1	0/0	0/1	0/0	ENSCAFG00845020595	ABL1	0	.,match
9	54120799	C	A	0/1	0/1	0/0	0/1	ENSCAFG00845020595	ABL1	0.018	.,match
9	54121207	C	T	0/1	0/0	0/0	0/0	ENSCAFG00845020595	ABL1	0	.,match
9	54131738	C	T	0/0	0/1	0/0	0/0	ENSCAFG00845020595	ABL1	0.018	.,match
9	54131746	C	T	0/0	0/1	0/0	0/0	ENSCAFG00845020595	ABL1	0.018	.,match
9	54131750	C	T	0/0	0/1	0/0	0/0	ENSCAFG00845020595	ABL1	0.018	.,match
9	54131752	C	A	0/0	0/1	0/0	0/0	ENSCAFG00845020595	ABL1	0.018	.,match
9	54132181	C	T	0/0	0/0	0/1	0/0	ENSCAFG00845020595	ABL1	0	.,match
9	54133798	T	C	0/1	0/1	0/0	0/0	ENSCAFG00845020595	ABL1	0	.,match
9	54134643	C	T	0/1	0/0	2024-01-01	0/0	ENSCAFG00845020595	ABL1	0.018	.,match
9	54135722	G	T	0/0	0/1	0/0	0/0	ENSCAFG00845020595	ABL1	0	.,match
9	54135832	T	C	0/1	0/0	2024-01-01	0/0	ENSCAFG00845020595	ABL1	0.018	.,match
9	54136190	G	A	0/1	0/0	0/1	0/0	ENSCAFG00845020595	ABL1	0	.,match
9	54136224	A	G	0/0	0/1	0/0	0/0	ENSCAFG00845020595	ABL1	0	.,match
9	54140346	G	A	0/0	0/0	0/1	0/0	ENSCAFG00845020595	ABL1	0	.,match
9	54143643	G	A	0/0	0/0	0/1	0/0	ENSCAFG00845020595	ABL1	0	.,match
9	54143824	G	A	0/0	0/0	0/1	0/0	ENSCAFG00845020595	ABL1	0.054	.,match
9	54146821	A	T	0/0	0/0	0/0	0/1	ENSCAFG00845020595	ABL1	0.018	.,match
9	54148085	G	C	0/1	0/0	0/1	0/0	ENSCAFG00845020595	ABL1	0	.,match
9	54149869	C	T	0/0	0/0	0/1	0/0	ENSCAFG00845020595	ABL1	0.054	.,match
9	54152673	A	G	0/1	0/0	2024-01-01	0/0	ENSCAFG00845020595	ABL1	0	.,match
9	54156595	C	G	0/0	0/1	0/0	0/0	ENSCAFG00845020595	ABL1	0	.,match
9	54157127	G	A	0/1	0/0	0/1	0/0	ENSCAFG00845020595	ABL1	0	.,match
9	54157468	G	A	0/0	0/0	0/1	0/0	ENSCAFG00845020595	ABL1	0	.,match
9	54157949	G	A	0/0	0/1	0/0	0/0	ENSCAFG00845020595	ABL1	0	.,match
9	54160078	G	A	0/0	0/1	0/0	0/0	ENSCAFG00845020595	ABL1	0	.,match
9	54161490	G	A	0/0	0/0	0/1	0/0	ENSCAFG00845020595	ABL1	0.036	.,match
10	1823575	G	A	0/1	0/0	0/0	0/0	ENSCAFG00845013840	CDK4	0	.,match
10	26557006	C	T	0/0	0/1	0/0	0/0	ENSCAFG00845022039	PDGFB	0.018	.,match
10	26558342	A	C	0/0	0/0	0/1	0/0	ENSCAFG00845022039	PDGFB	0.018	.,match
10	26558348	T	C	0/1	0/0	0/0	0/0	ENSCAFG00845022039	PDGFB	0.018	.,match
10	26563193	G	A	0/0	2024-01-01	0/0	0/0	ENSCAFG00845022039	PDGFB	0.089	.,match
10	26566180	G	T	0/1	0/0	0/0	0/0	ENSCAFG00845022039	PDGFB	0.036	.,match
10	26566418	T	A	0/1	0/0	0/1	0/0	ENSCAFG00845022039	PDGFB	0.018	.,match
10	26567216	G	A	0/1	0/0	0/1	0/0	ENSCAFG00845022039	PDGFB	0.036	.,match
10	26569461	C	A	0/1	0/0	0/1	0/0	ENSCAFG00845022039	PDGFB	0	.,match
13	47731380	A	G	0/1	0/0	0/1	0/0	ENSCAFG00845011904	KIT	0	.,match
13	47740598	C	T	0/0	0/1	0/0	0/0	ENSCAFG00845011904	KIT	0	.,match
13	47753122	G	A	0/0	0/0	0/0	0/1	ENSCAFG00845011904	KIT	0	.,match
13	47755694	A	G	0/0	0/0	0/1	0/0	ENSCAFG00845011904	KIT	0	.,match
13	47756507	T	C	0/0	0/0	0/1	0/0	ENSCAFG00845011904	KIT	0	.,match
13	47756898	C	T	0/0	0/0	0/1	0/0	ENSCAFG00845011904	KIT	0	.,match
13	47757049	C	T	0/0	0/0	0/1	0/0	ENSCAFG00845011904	KIT	0	.,match
13	47757256	G	A	0/0	0/0	0/0	0/1	ENSCAFG00845011904	KIT	0	.,match
13	47757653	G	C	0/0	0/0	0/1	0/0	ENSCAFG00845011904	KIT	0	.,match
13	47761694	T	C	0/0	0/0	0/1	0/0	ENSCAFG00845011904	KIT	0	.,match
13	47762264	A	T	0/1	0/1	0/0	0/0	ENSCAFG00845011904	KIT	0	.,match
13	47763380	G	A	0/1	0/1	0/0	0/0	ENSCAFG00845011904	KIT	0	.,match
13	47765060	C	T	0/1	0/1	0/0	0/0	ENSCAFG00845011904	KIT	0	.,match
13	47765450	C	T	0/0	0/0	0/1	0/0	ENSCAFG00845011904	KIT	0	.,match
13	47765897	G	A	0/1	0/1	0/0	0/0	ENSCAFG00845011904	KIT	0	.,match
13	47767293	G	A	0/1	0/0	0/1	0/0	ENSCAFG00845011904	KIT	0	.,match
13	47768333	G	A	0/0	0/0	0/1	0/0	ENSCAFG00845011904	KIT	0.071	.,match
13	47771948	G	A	0/0	0/0	0/1	0/0	ENSCAFG00845011904	KIT	0.018	.,match
13	47773448	A	G	0/0	0/0	0/1	0/0	ENSCAFG00845011904	KIT	0	.,match
13	47773475	T	A	0/1	0/1	0/0	0/0	ENSCAFG00845011904	KIT	0	.,match
13	47775615	T	C	0/0	0/0	0/1	0/0	ENSCAFG00845011904	KIT	0	.,match
13	47780600	C	T	0/0	0/0	0/1	0/0	ENSCAFG00845011904	KIT	0.018	.,match
13	47784258	G	A	0/0	0/0	0/1	0/0	ENSCAFG00845011904	KIT	0	.,match
13	47785950	C	T	0/0	0/0	0/1	0/0	ENSCAFG00845011904	KIT	0	.,match
13	47786660	A	T	0/0	0/0	0/1	0/0	ENSCAFG00845011904	KIT	0	.,match
13	47787251	T	A	0/0	0/0	0/1	0/0	ENSCAFG00845011904	KIT	0	.,match
13	47788962	C	A	0/0	0/0	0/1	0/0	ENSCAFG00845011904	KIT	0	.,match
13	47791652	C	A	0/0	0/0	0/1	0/0	ENSCAFG00845011904	KIT	0	.,match
14	55641585	G	A	0/0	0/1	0/0	0/0	ENSCAFG00845007244	MET	0	.,match
14	55643939	T	A	0/0	0/0	0/1	0/1	ENSCAFG00845007244	MET	0	.,match
14	55647203	G	A	0/1	0/0	0/1	0/0	ENSCAFG00845007244	MET	0	.,match
14	55651639	A	G	0/0	0/1	0/0	0/0	ENSCAFG00845007244	MET	0	.,match
14	55652983	G	C	0/1	0/0	0/0	0/0	ENSCAFG00845007244	MET	0.036	.,match
14	55653176	C	T	0/0	0/0	0/0	0/1	ENSCAFG00845007244	MET	0	.,match
14	55653715	G	A	0/0	0/0	0/0	0/1	ENSCAFG00845007244	MET	0.018	.,match
14	55655124	C	T	0/0	0/0	0/0	0/1	ENSCAFG00845007244	MET	0	.,match
14	55656360	A	T	0/0	0/0	0/0	0/1	ENSCAFG00845007244	MET	0	.,match
14	55656440	T	C	0/0	0/0	0/0	0/1	ENSCAFG00845007244	MET	0	.,match
14	55658500	C	T	0/0	0/0	0/0	0/1	ENSCAFG00845007244	MET	0	.,match
14	55660646	A	G	0/0	0/0	0/0	0/1	ENSCAFG00845007244	MET	0	.,match
14	55660955	T	G	0/0	0/0	0/0	0/1	ENSCAFG00845007244	MET	0	.,match
14	55660991	G	A	0/0	0/0	0/0	0/1	ENSCAFG00845007244	MET	0	.,match
14	55661321	G	A	0/0	0/0	0/0	0/1	ENSCAFG00845007244	MET	0	.,match
14	55662411	A	C	0/0	0/0	0/0	0/1	ENSCAFG00845007244	MET	0	.,match
14	55662503	G	A	0/0	0/0	0/0	0/1	ENSCAFG00845007244	MET	0.018	.,match
14	55662918	G	A	0/0	0/0	0/0	0/1	ENSCAFG00845007244	MET	0	.,match
14	55662971	A	T	0/0	0/0	0/0	0/1	ENSCAFG00845007244	MET	0	.,match
14	55663009	G	A	0/0	0/0	0/0	0/1	ENSCAFG00845007244	MET	0	.,match
14	55663161	A	G	0/0	0/0	0/0	0/1	ENSCAFG00845007244	MET	0	.,match
14	55663345	G	A	0/0	0/1	0/0	0/0	ENSCAFG00845007244	MET	0	.,match
14	55665022	T	C	0/0	0/0	0/0	0/1	ENSCAFG00845007244	MET	0	.,match
14	55665349	C	T	0/0	0/0	0/0	0/1	ENSCAFG00845007244	MET	0	.,match
14	55667518	G	A	0/0	0/0	0/0	0/1	ENSCAFG00845007244	MET	0	.,match
14	55668345	G	A	0/0	0/0	0/0	0/1	ENSCAFG00845007244	MET	0.018	.,match
14	55668861	T	C	0/0	0/0	0/0	0/1	ENSCAFG00845007244	MET	0	.,match
14	55669570	T	G	0/0	0/0	0/0	0/1	ENSCAFG00845007244	MET	0	.,match
14	55669620	A	G	0/0	0/0	0/0	0/1	ENSCAFG00845007244	MET	0	.,match
14	55670020	T	C	0/0	0/0	0/0	0/1	ENSCAFG00845007244	MET	0.018	.,match
14	55671260	T	C	0/0	0/0	0/0	0/1	ENSCAFG00845007244	MET	0	.,match
14	55671621	T	G	0/0	0/0	0/0	0/1	ENSCAFG00845007244	MET	0	.,match
14	55671916	C	T	0/0	0/0	0/0	0/1	ENSCAFG00845007244	MET	0	.,match
14	55672364	A	G	0/0	0/0	0/0	0/1	ENSCAFG00845007244	MET	0	.,match
14	55672662	A	G	0/0	0/0	0/0	0/1	ENSCAFG00845007244	MET	0	.,match
14	55672959	T	G	0/0	0/0	0/0	0/1	ENSCAFG00845007244	MET	0	.,match
14	55672992	G	A	0/0	0/0	0/0	0/1	ENSCAFG00845007244	MET	0	.,match
14	55674287	G	A	0/0	0/0	0/0	0/1	ENSCAFG00845007244	MET	0	.,match
14	55674347	G	A	0/0	0/0	0/0	0/1	ENSCAFG00845007244	MET	0	.,match
14	55676183	A	G	0/0	0/0	0/0	0/1	ENSCAFG00845007244	MET	0	.,match
14	55677314	C	T	0/0	0/0	0/0	0/1	ENSCAFG00845007244	MET	0	.,match
14	55677443	G	A	0/0	0/0	0/0	0/1	ENSCAFG00845007244	MET	0	.,match
14	55681482	T	G	0/0	0/0	0/0	0/1	ENSCAFG00845007244	MET	0	.,match
14	55681626	C	A	0/0	0/0	0/0	0/1	ENSCAFG00845007244	MET	0	.,match
14	55682576	G	A	0/0	0/0	0/0	0/1	ENSCAFG00845007244	MET	0	.,match
14	55682702	C	T	0/0	0/0	0/0	0/1	ENSCAFG00845007244	MET	0	.,match
14	55683315	T	C	0/0	0/0	0/0	0/1	ENSCAFG00845007244	MET	0	.,match
14	55683341	C	T	0/0	0/0	0/0	0/1	ENSCAFG00845007244	MET	0	.,match
14	55683541	G	T	0/0	0/0	0/0	0/1	ENSCAFG00845007244	MET	0	.,match
14	55683753	A	C	0/0	0/0	0/0	0/1	ENSCAFG00845007244	MET	0	.,match
14	55683834	T	A	0/0	0/0	0/0	0/1	ENSCAFG00845007244	MET	0	.,match
14	55683843	A	G	0/0	0/0	0/0	0/1	ENSCAFG00845007244	MET	0	.,match
14	55683869	T	C	0/0	0/0	0/0	0/1	ENSCAFG00845007244	MET	0	.,match
14	55683948	T	C	0/0	0/0	0/0	0/1	ENSCAFG00845007244	MET	0	.,match
14	55684060	G	A	0/0	0/0	0/0	0/1	ENSCAFG00845007244	MET	0	.,match
14	55684188	T	C	0/0	0/0	0/0	0/1	ENSCAFG00845007244	MET	0	.,match
14	55687210	A	G	0/0	0/0	0/0	0/1	ENSCAFG00845007244	MET	0	.,match
14	55687275	C	T	0/0	0/0	0/0	0/1	ENSCAFG00845007244	MET	0	.,match
14	55687618	T	G	0/0	0/0	0/0	0/1	ENSCAFG00845007244	MET	0	.,match
14	55687822	G	A	0/0	0/0	0/0	0/1	ENSCAFG00845007244	MET	0	.,match
14	55691604	G	A	0/0	0/0	0/0	0/1	ENSCAFG00845007244	MET	0	.,match
14	55691614	T	G	0/0	0/0	0/0	0/1	ENSCAFG00845007244	MET	0	.,match
14	55691653	T	C	0/0	0/0	0/0	0/1	ENSCAFG00845007244	MET	0	.,match
14	55692690	G	A	0/0	0/0	0/1	0/0	ENSCAFG00845007244	MET	0	.,match
14	55692802	G	A	0/0	0/0	0/0	0/1	ENSCAFG00845007244	MET	0	.,match
14	55693029	T	C	0/0	0/0	0/0	0/1	ENSCAFG00845007244	MET	0	.,match
14	55694210	A	T	0/0	0/0	0/1	0/0	ENSCAFG00845007244	MET	0	.,match
14	55696836	T	G	0/0	0/0	0/1	0/0	ENSCAFG00845007244	MET	0.018	.,match
14	55696842	T	G	0/1	0/0	0/1	0/0	ENSCAFG00845007244	MET	0.018	.,match
14	55701142	G	A	0/0	0/0	0/0	0/1	ENSCAFG00845007244	MET	0	.,match
14	55701895	T	A	0/0	0/0	0/0	0/1	ENSCAFG00845007244	MET	0	.,match
14	55702541	G	A	0/0	0/0	0/0	0/1	ENSCAFG00845007244	MET	0	.,match
14	55702598	C	T	0/0	0/0	0/0	0/1	ENSCAFG00845007244	MET	0	.,match
14	55702905	G	T	0/0	0/0	0/0	0/1	ENSCAFG00845007244	MET	0	.,match
14	55703225	A	G	0/0	0/0	0/0	0/1	ENSCAFG00845007244	MET	0	.,match
14	55703343	T	G	0/0	0/0	0/0	0/1	ENSCAFG00845007244	MET	0	.,match
14	55703363	T	C	0/0	0/0	0/0	0/1	ENSCAFG00845007244	MET	0	.,match
14	55704641	C	T	0/0	0/0	0/0	0/1	ENSCAFG00845007244	MET	0	.,match
14	55709168	G	A	0/0	0/0	0/0	0/1	ENSCAFG00845007244	MET	0	.,match
14	55709800	G	A	0/0	0/0	0/0	0/1	ENSCAFG00845007244	MET	0	.,match
14	55710352	A	G	0/0	0/0	0/0	0/1	ENSCAFG00845007244	MET	0	.,match
14	55710378	T	C	0/0	0/0	0/0	0/1	ENSCAFG00845007244	MET	0	.,match
14	55711853	C	T	0/0	0/0	0/1	0/0	ENSCAFG00845007244	MET	0	.,match
14	55714419	G	A	0/0	0/0	0/0	0/1	ENSCAFG00845007244	MET	0.036	.,match
14	55714506	G	A	0/0	0/0	0/0	0/1	ENSCAFG00845007244	MET	0.018	.,match
14	55714534	A	G	0/0	0/0	0/0	0/1	ENSCAFG00845007244	MET	0	.,match
14	55718736	T	C	0/0	0/0	0/0	0/1	ENSCAFG00845007244	MET	0	.,match
14	55719247	C	T	0/0	0/0	0/1	0/0	ENSCAFG00845007244	MET	0	.,match
14	55720248	G	A	0/0	0/0	0/0	0/1	ENSCAFG00845007244	MET	0	.,match
14	55722580	A	T	0/0	0/0	0/1	0/0	ENSCAFG00845007244	MET	0	.,match
14	55723284	A	G	0/0	0/0	0/0	0/1	ENSCAFG00845007244	MET	0	.,match
14	55724089	A	G	0/0	0/0	0/0	0/1	ENSCAFG00845007244	MET	0	.,match
14	55724244	G	A	0/0	0/0	0/0	0/1	ENSCAFG00845007244	MET	0	.,match
14	55724473	G	A	0/0	0/0	0/0	0/1	ENSCAFG00845007244	MET	0	.,match
14	55724901	G	A	0/0	0/0	0/0	0/1	ENSCAFG00845007244	MET	0	.,match
14	55725764	A	G	0/0	0/0	0/0	0/1	ENSCAFG00845007244	MET	0	.,match
14	55725793	G	A	0/0	0/0	0/0	0/1	ENSCAFG00845007244	MET	0	.,match
14	55726163	A	T	0/0	0/0	0/0	0/1	ENSCAFG00845007244	MET	0.018	.,match
14	55729584	T	C	0/0	0/0	0/0	0/1	ENSCAFG00845007244	MET	0	.,match
14	55730524	C	T	0/0	0/0	0/0	0/1	ENSCAFG00845007244	MET	0	.,match
14	55732270	T	G	0/0	0/0	0/0	0/1	ENSCAFG00845007244	MET	0	.,match
14	55732368	G	A	0/0	0/0	0/0	0/1	ENSCAFG00845007244	MET	0	.,match
14	55732400	T	C	0/0	0/0	0/0	0/1	ENSCAFG00845007244	MET	0	.,match
14	55733054	C	T	0/0	0/0	0/0	0/1	ENSCAFG00845007244	MET	0	.,match
14	55735210	C	T	0/0	0/0	0/1	0/0	ENSCAFG00845007244	MET	0	.,match
14	55738029	C	T	0/0	0/0	0/0	0/1	ENSCAFG00845007244	MET	0	.,match
14	55742306	A	G	0/0	0/0	0/0	0/1	ENSCAFG00845007244	MET	0	.,match
14	55742344	A	G	0/0	0/0	0/0	0/1	ENSCAFG00845007244	MET	0	.,match
14	55742362	T	G	0/0	0/0	0/0	0/1	ENSCAFG00845007244	MET	0	.,match
14	55742649	G	A	0/0	0/0	0/0	0/1	ENSCAFG00845007244	MET	0	.,match
14	55742675	T	C	0/0	0/0	0/0	0/1	ENSCAFG00845007244	MET	0	.,match
14	55743901	C	T	0/0	0/1	0/0	0/0	ENSCAFG00845007244	MET	0.018	.,match
14	55743972	G	T	0/0	0/0	0/0	0/1	ENSCAFG00845007244	MET	0	.,match
14	55744692	A	G	0/0	0/0	0/0	0/1	ENSCAFG00845007244	MET	0	.,match
14	55745244	T	G	0/0	0/0	0/0	0/1	ENSCAFG00845007244	MET	0	.,match
14	55745466	G	T	0/0	0/0	0/0	0/1	ENSCAFG00845007244	MET	0	.,match
14	55745480	T	G	0/0	0/0	0/0	0/1	ENSCAFG00845007244	MET	0	.,match
14	55745517	T	A	0/0	0/0	0/0	0/1	ENSCAFG00845007244	MET	0	.,match
14	55745603	G	A	0/0	0/0	0/0	0/1	ENSCAFG00845007244	MET	0	.,match
14	55745679	C	T	0/0	0/0	0/0	0/1	ENSCAFG00845007244	MET	0	.,match
14	55745861	C	G	0/0	0/0	0/0	0/1	ENSCAFG00845007244	MET	0.054	.,match
14	55746249	G	T	0/0	0/0	0/0	0/1	ENSCAFG00845007244	MET	0	.,match
14	55746329	A	G	0/0	0/0	0/0	0/1	ENSCAFG00845007244	MET	0	.,match
14	55746880	G	C	0/0	0/0	0/0	0/1	ENSCAFG00845007244	MET	0	.,match
14	55748410	C	A	0/0	0/0	0/0	0/1	ENSCAFG00845007244	MET	0	.,match
16	8069171	T	C	0/0	0/0	0/1	0/0	ENSCAFG00845031038	BRAF	0.018	.,match
16	8076808	G	A	0/1	0/0	0/0	0/0	ENSCAFG00845031038	BRAF	0	.,match
16	8092217	A	T	0/0	2024-01-01	0/0	0/0	ENSCAFG00845031038	BRAF	0	.,match
16	8102723	G	C	0/0	0/0	0/0	2024-01-01	ENSCAFG00845031038	BRAF	0	.,match
16	8118895	A	G	0/0	0/0	0/0	2024-01-01	ENSCAFG00845031038	BRAF	0	.,match
16	8120689	T	C	0/0	0/0	0/0	2024-01-01	ENSCAFG00845031038	BRAF	0.018	.,match
16	8130108	T	A	0/0	0/1	0/0	0/0	ENSCAFG00845031038	BRAF	0.036	.,match
16	8147774	T	C	0/0	0/0	0/1	0/0	ENSCAFG00845031038	BRAF	0	.,match
16	8172504	A	G	0/0	0/1	0/0	0/0	ENSCAFG00845031038	BRAF	0.071	.,match
16	8183687	A	G	0/0	2024-01-01	0/0	2024-01-01	ENSCAFG00845031038	BRAF	0	.,match
16	8195629	C	A	0/0	0/0	0/1	0/0	ENSCAFG00845031038	BRAF	0	.,match
16	8206650	G	A	0/0	0/0	0/0	0/1	ENSCAFG00845031038	BRAF	0	.,match
16	8219961	G	A	0/0	2024-01-01	0/0	2024-01-01	ENSCAFG00845031038	BRAF	0	.,match
16	8229979	T	G	0/1	0/0	0/0	0/1	ENSCAFG00845031038	BRAF	0	.,match
16	8229985	G	T	0/0	0/1	0/0	0/1	ENSCAFG00845031038	BRAF	0.018	.,match
16	8229997	C	A	0/1	0/1	0/0	0/1	ENSCAFG00845031038	BRAF	0	.,match
16	8230000	C	A	0/1	0/0	0/0	0/0	ENSCAFG00845031038	BRAF	0	.,match
16	28930778	G	T	0/0	0/0	0/0	0/1	ENSCAFG00845012040	FGFR1	0	.,match
16	28932081	G	A	0/1	0/0	0/0	0/0	ENSCAFG00845012040	FGFR1	0.036	.,match
16	28932109	A	T	0/1	0/0	0/0	0/0	ENSCAFG00845012040	FGFR1	0.036	.,match
16	28933169	A	G	0/1	0/0	0/0	0/0	ENSCAFG00845012040	FGFR1	0	.,match
16	28934120	C	T	0/1	0/0	0/0	0/0	ENSCAFG00845012040	FGFR1	0	.,match
16	28937953	C	G	0/1	0/0	0/0	0/0	ENSCAFG00845012040	FGFR1	0	.,match
16	28940354	T	C	0/1	0/0	0/0	0/0	ENSCAFG00845012040	FGFR1	0	.,match
16	28940912	C	T	0/0	0/0	0/1	0/0	ENSCAFG00845012040	FGFR1	0	.,match
16	28941688	C	G	0/0	0/0	0/1	0/0	ENSCAFG00845012040	FGFR1	0.036	.,match
16	28941698	A	T	0/0	0/0	0/1	0/0	ENSCAFG00845012040	FGFR1	0.036	.,match
16	28943554	C	T	0/1	0/0	0/0	0/0	ENSCAFG00845012040	FGFR1	0	.,match
16	28943632	T	C	0/1	0/0	0/0	0/0	ENSCAFG00845012040	FGFR1	0	.,match
16	28943836	C	T	0/1	0/0	0/0	0/0	ENSCAFG00845012040	FGFR1	0.018	.,match
16	28945875	T	A	0/0	0/0	0/1	0/0	ENSCAFG00845012040	FGFR1	0	.,match
16	28946935	A	T	0/0	0/0	0/1	0/0	ENSCAFG00845012040	FGFR1	0.018	.,match
16	28949685	C	A	0/1	0/0	0/0	0/0	ENSCAFG00845012040	FGFR1	0.054	.,match
16	28952352	G	A	0/1	0/0	0/0	0/0	ENSCAFG00845012040	FGFR1	0.036	.,match
16	28952575	G	A	0/1	0/0	0/0	0/0	ENSCAFG00845012040	FGFR1	0	.,match
16	28961910	A	T	0/0	0/1	0/0	0/0	ENSCAFG00845012040	FGFR1	0	.,match
16	28963589	G	A	0/1	0/0	0/0	0/0	ENSCAFG00845012040	FGFR1	0	.,match
16	28967205	C	T	0/1	0/0	0/0	0/0	ENSCAFG00845012040	FGFR1	0	.,match
16	28971585	C	T	0/1	0/0	0/0	0/0	ENSCAFG00845012040	FGFR1	0.018	.,match
16	28972358	C	T	0/1	0/0	0/0	0/0	ENSCAFG00845012040	FGFR1	0	.,match
16	28972760	G	A	0/1	0/0	0/0	0/0	ENSCAFG00845012040	FGFR1	0	.,match
16	28972812	A	G	0/1	0/0	0/0	0/0	ENSCAFG00845012040	FGFR1	0	.,match
16	28973056	A	G	0/1	0/0	0/0	0/0	ENSCAFG00845012040	FGFR1	0	.,match
16	28973491	G	C	0/1	0/0	0/0	0/0	ENSCAFG00845012040	FGFR1	0.036	.,match
17	23596107	C	T	0/0	0/0	0/0	0/1	ENSCAFG00845011603	ALK	0	.,match
17	23596498	T	G	0/0	0/1	0/0	0/0	ENSCAFG00845011603	ALK	0	.,match
17	23596573	G	A	0/0	0/0	0/0	0/1	ENSCAFG00845011603	ALK	0	.,match
17	23601944	T	A	0/1	0/0	0/0	0/0	ENSCAFG00845011603	ALK	0.018	.,match
17	23601945	C	A	0/1	0/0	0/0	0/0	ENSCAFG00845011603	ALK	0	.,match
17	23601953	G	C	0/1	0/0	0/0	0/0	ENSCAFG00845011603	ALK	0	.,match
17	23602125	C	T	0/0	0/0	0/0	0/1	ENSCAFG00845011603	ALK	0	.,match
17	23605173	G	C	0/0	0/1	0/1	0/0	ENSCAFG00845011603	ALK	0.089	.,match
17	23605924	C	T	2024-01-01	0/1	0/1	0/1	ENSCAFG00845011603	ALK	0	.,match
17	23606075	T	G	0/1	0/0	0/0	0/1	ENSCAFG00845011603	ALK	0.018	.,match
17	23607836	T	A	0/0	0/1	0/0	0/0	ENSCAFG00845011603	ALK	0.036	.,match
17	23609763	G	A	0/0	0/1	0/0	0/0	ENSCAFG00845011603	ALK	0	.,match
17	23611301	C	T	2024-01-01	0/0	0/1	0/1	ENSCAFG00845011603	ALK	0	.,match
17	23611618	G	A	0/0	0/1	0/0	0/0	ENSCAFG00845011603	ALK	0	.,match
17	23613326	G	T	0/0	0/1	0/0	0/0	ENSCAFG00845011603	ALK	0	.,match
17	23614337	C	T	0/0	0/0	0/0	0/1	ENSCAFG00845011603	ALK	0.018	.,match
17	23620059	A	C	0/0	0/1	0/0	0/0	ENSCAFG00845011603	ALK	0.036	.,match
17	23621276	C	T	0/0	0/1	0/0	0/0	ENSCAFG00845011603	ALK	0	.,match
17	23621887	A	C	0/0	0/1	0/0	0/0	ENSCAFG00845011603	ALK	0	.,match
17	23622820	C	T	0/0	0/1	0/0	0/0	ENSCAFG00845011603	ALK	0	.,match
17	23623131	G	A	0/0	0/1	0/0	0/0	ENSCAFG00845011603	ALK	0	.,match
17	23623700	G	T	0/0	0/1	0/0	0/0	ENSCAFG00845011603	ALK	0.018	.,match
17	23624623	G	A	0/0	0/1	0/0	0/0	ENSCAFG00845011603	ALK	0.018	.,match
17	23625743	C	T	0/0	0/1	0/0	0/0	ENSCAFG00845011603	ALK	0	.,match
17	23626084	G	A	0/0	0/1	0/0	0/0	ENSCAFG00845011603	ALK	0	.,match
17	23626592	C	T	0/0	0/1	0/0	0/0	ENSCAFG00845011603	ALK	0	.,match
17	23627278	A	G	0/0	0/1	0/0	0/0	ENSCAFG00845011603	ALK	0	.,match
17	23628044	A	T	0/0	0/1	0/0	0/0	ENSCAFG00845011603	ALK	0	.,match
17	23628282	T	A	0/0	0/1	0/0	0/0	ENSCAFG00845011603	ALK	0	.,match
17	23628716	A	G	0/0	0/1	0/0	0/0	ENSCAFG00845011603	ALK	0	.,match
17	23629317	A	G	0/0	0/1	0/0	0/0	ENSCAFG00845011603	ALK	0	.,match
17	23629399	G	A	0/0	0/1	0/0	0/0	ENSCAFG00845011603	ALK	0	.,match
17	23629621	A	T	0/0	0/1	0/0	0/0	ENSCAFG00845011603	ALK	0	.,match
17	23629629	G	C	0/0	0/1	0/0	0/0	ENSCAFG00845011603	ALK	0	.,match
17	23629796	G	A	0/0	0/1	0/0	0/0	ENSCAFG00845011603	ALK	0	.,match
17	23633314	T	C	0/0	0/0	0/0	0/1	ENSCAFG00845011603	ALK	0	.,match
17	23633318	T	A	0/0	0/0	0/0	0/1	ENSCAFG00845011603	ALK	0	.,match
17	23633409	G	C	0/0	0/0	0/0	0/1	ENSCAFG00845011603	ALK	0	.,match
17	23633481	G	A	0/0	0/0	0/0	0/1	ENSCAFG00845011603	ALK	0	.,match
17	23634041	C	T	0/0	0/0	0/0	0/1	ENSCAFG00845011603	ALK	0	.,match
17	23634105	G	T	0/0	0/0	0/0	0/1	ENSCAFG00845011603	ALK	0	.,match
17	23634548	C	A	0/0	0/0	0/0	0/1	ENSCAFG00845011603	ALK	0	.,match
17	23634766	G	C	0/0	0/0	0/0	0/1	ENSCAFG00845011603	ALK	0.018	.,match
17	23635052	A	C	0/0	0/1	0/0	0/0	ENSCAFG00845011603	ALK	0	.,match
17	23635849	G	A	0/0	0/0	0/0	0/1	ENSCAFG00845011603	ALK	0.018	.,match
17	23644938	T	A	0/0	0/1	0/0	0/0	ENSCAFG00845011603	ALK	0	.,match
17	23644984	T	C	0/0	0/1	0/0	0/0	ENSCAFG00845011603	ALK	0	.,match
17	23645373	A	G	0/0	0/1	0/0	0/0	ENSCAFG00845011603	ALK	0	.,match
17	23645555	G	A	0/0	0/1	0/0	0/0	ENSCAFG00845011603	ALK	0	.,match
17	23645884	G	A	0/0	0/1	0/0	0/0	ENSCAFG00845011603	ALK	0	.,match
17	23647264	T	G	0/0	0/1	0/0	0/0	ENSCAFG00845011603	ALK	0	.,match
17	23648067	G	A	0/0	0/1	0/0	0/0	ENSCAFG00845011603	ALK	0	.,match
17	23650523	G	C	0/0	0/0	0/0	0/1	ENSCAFG00845011603	ALK	0.018	.,match
17	23650527	A	C	0/0	0/0	0/0	0/1	ENSCAFG00845011603	ALK	0.036	.,match
17	23650898	G	A	0/0	0/1	0/0	0/0	ENSCAFG00845011603	ALK	0	.,match
17	23652684	A	G	0/0	0/1	0/0	0/0	ENSCAFG00845011603	ALK	0	.,match
17	23652810	C	T	0/0	0/1	0/0	0/0	ENSCAFG00845011603	ALK	0	.,match
17	23653135	C	T	0/0	0/1	0/0	0/0	ENSCAFG00845011603	ALK	0	.,match
17	23653765	A	T	0/0	0/1	0/0	0/0	ENSCAFG00845011603	ALK	0	.,match
17	23655125	C	T	0/0	0/1	0/0	0/0	ENSCAFG00845011603	ALK	0	.,match
17	23656752	G	A	0/0	0/1	0/0	0/0	ENSCAFG00845011603	ALK	0	.,match
17	23656825	T	C	0/0	0/1	0/0	0/0	ENSCAFG00845011603	ALK	0	.,match
17	23656833	T	C	0/0	0/1	0/0	0/0	ENSCAFG00845011603	ALK	0	.,match
17	23656864	G	A	0/0	0/1	0/0	0/0	ENSCAFG00845011603	ALK	0	.,match
17	23657282	C	T	0/0	0/1	0/0	0/0	ENSCAFG00845011603	ALK	0	.,match
17	23657307	C	A	0/1	0/0	0/0	0/0	ENSCAFG00845011603	ALK	0	.,match
17	23657590	C	T	0/0	0/1	0/0	0/0	ENSCAFG00845011603	ALK	0.018	.,match
17	23657624	C	T	0/0	0/0	0/0	0/1	ENSCAFG00845011603	ALK	0	.,match
17	23657802	T	C	0/0	0/1	0/0	0/0	ENSCAFG00845011603	ALK	0	.,match
17	23657821	C	A	0/0	0/1	0/0	0/0	ENSCAFG00845011603	ALK	0	.,match
17	23657959	T	C	0/0	0/1	0/0	0/0	ENSCAFG00845011603	ALK	0.018	.,match
17	23658393	C	A	0/0	0/1	0/0	0/0	ENSCAFG00845011603	ALK	0	.,match
17	23658789	T	A	0/0	0/1	0/0	0/0	ENSCAFG00845011603	ALK	0	.,match
17	23659380	G	A	0/0	0/1	0/0	0/0	ENSCAFG00845011603	ALK	0	.,match
17	23659587	C	T	0/0	0/1	0/0	0/0	ENSCAFG00845011603	ALK	0	.,match
17	23660548	C	T	0/0	0/1	0/0	0/0	ENSCAFG00845011603	ALK	0	.,match
17	23660970	G	T	0/0	0/1	0/0	0/0	ENSCAFG00845011603	ALK	0	.,match
17	23661279	T	G	0/0	0/1	0/0	0/0	ENSCAFG00845011603	ALK	0	.,match
17	23665018	C	A	0/0	0/0	0/1	0/0	ENSCAFG00845011603	ALK	0.036	.,match
17	23665132	C	A	0/0	0/0	0/1	0/0	ENSCAFG00845011603	ALK	0	.,match
17	23665153	G	T	0/0	0/0	0/1	0/0	ENSCAFG00845011603	ALK	0	.,match
17	23665385	C	T	0/0	0/0	0/1	0/0	ENSCAFG00845011603	ALK	0	.,match
17	23665729	T	A	0/0	0/0	0/1	0/0	ENSCAFG00845011603	ALK	0	.,match
17	23665916	T	A	0/0	0/0	0/1	0/0	ENSCAFG00845011603	ALK	0.036	.,match
17	23666720	T	A	0/0	0/0	0/1	0/0	ENSCAFG00845011603	ALK	0	.,match
17	23667006	C	T	0/0	0/1	0/0	0/0	ENSCAFG00845011603	ALK	0	.,match
17	23670729	A	T	0/0	0/0	0/1	0/0	ENSCAFG00845011603	ALK	0	.,match
17	23671369	C	T	0/0	0/0	0/1	0/0	ENSCAFG00845011603	ALK	0	.,match
17	23671419	G	A	0/0	0/0	0/1	0/0	ENSCAFG00845011603	ALK	0	.,match
17	23676052	G	A	0/0	0/0	0/1	0/0	ENSCAFG00845011603	ALK	0	.,match
17	23680344	G	A	0/0	0/0	0/1	0/0	ENSCAFG00845011603	ALK	0	.,match
17	23682641	T	C	0/0	0/1	0/0	0/1	ENSCAFG00845011603	ALK	0.036	.,match
17	23682647	A	C	0/0	0/1	0/0	0/1	ENSCAFG00845011603	ALK	0.036	.,match
17	23682652	A	C	0/0	0/1	0/0	0/1	ENSCAFG00845011603	ALK	0.036	.,match
17	23682653	G	C	0/0	0/1	0/0	0/1	ENSCAFG00845011603	ALK	0.036	.,match
17	23682656	T	C	0/0	0/1	0/0	0/1	ENSCAFG00845011603	ALK	0.036	.,match
17	23682660	G	C	0/0	0/0	0/0	0/1	ENSCAFG00845011603	ALK	0.036	.,match
17	23682661	T	C	0/0	0/0	0/0	0/1	ENSCAFG00845011603	ALK	0.036	.,match
17	23694708	C	G	0/0	0/1	0/0	0/0	ENSCAFG00845011603	ALK	0	.,match
17	23698124	C	G	0/0	0/0	0/1	0/0	ENSCAFG00845011603	ALK	0	.,match
17	23701362	A	T	0/0	0/0	0/1	0/0	ENSCAFG00845011603	ALK	0.018	.,match
17	23701608	A	C	0/0	0/0	0/0	0/1	ENSCAFG00845011603	ALK	0.071	.,match
17	23707919	T	G	0/1	0/0	0/1	0/0	ENSCAFG00845011603	ALK	0.054	.,match
17	23716328	G	A	0/0	0/1	0/0	0/0	ENSCAFG00845011603	ALK	0	.,match
17	23717906	G	T	0/0	0/1	0/0	0/0	ENSCAFG00845011603	ALK	0	.,match
17	23717911	A	G	0/0	0/1	0/0	0/0	ENSCAFG00845011603	ALK	0	.,match
17	23718243	G	A	0/0	0/0	0/1	0/0	ENSCAFG00845011603	ALK	0	.,match
17	23733440	G	C	0/0	0/1	0/0	0/0	ENSCAFG00845011603	ALK	0	.,match
17	23738076	G	A	0/0	0/0	0/0	0/1	ENSCAFG00845011603	ALK	0.018	.,match
17	23739542	C	T	0/0	0/0	0/1	0/1	ENSCAFG00845011603	ALK	0	.,match
17	23746025	A	G	0/0	0/0	0/1	0/0	ENSCAFG00845011603	ALK	0	.,match
17	23749922	C	T	0/0	0/1	0/0	0/0	ENSCAFG00845011603	ALK	0	.,match
17	23753074	G	A	0/0	0/0	0/1	0/0	ENSCAFG00845011603	ALK	0.018	.,match
17	23754086	G	A	0/0	0/0	0/1	0/0	ENSCAFG00845011603	ALK	0.018	.,match
17	23755131	G	T	0/0	0/0	0/1	0/0	ENSCAFG00845011603	ALK	0	.,match
17	23756445	T	A	0/0	0/0	0/1	0/0	ENSCAFG00845011603	ALK	0	.,match
17	23757123	C	T	0/0	0/0	0/1	0/0	ENSCAFG00845011603	ALK	0	.,match
17	23757708	C	T	0/0	0/0	0/1	0/0	ENSCAFG00845011603	ALK	0	.,match
17	23758013	T	C	0/0	0/1	0/0	0/0	ENSCAFG00845011603	ALK	0	.,match
17	23760493	C	T	0/0	0/0	0/1	0/0	ENSCAFG00845011603	ALK	0	.,match
17	23760818	A	C	0/1	0/0	0/0	0/0	ENSCAFG00845011603	ALK	0	.,match
17	23764179	C	A	0/0	0/1	0/0	0/0	ENSCAFG00845011603	ALK	0	.,match
17	23765407	C	T	0/0	0/0	0/1	0/0	ENSCAFG00845011603	ALK	0	.,match
17	23767634	T	C	0/0	0/0	0/1	0/0	ENSCAFG00845011603	ALK	0	.,match
17	23769861	G	A	2024-01-01	0/0	0/1	0/1	ENSCAFG00845011603	ALK	0	.,match
17	23772035	G	A	0/0	0/0	0/1	0/0	ENSCAFG00845011603	ALK	0	.,match
17	23772454	G	T	0/0	0/0	0/1	0/0	ENSCAFG00845011603	ALK	0	.,match
17	23772933	T	C	0/0	0/0	0/1	0/0	ENSCAFG00845011603	ALK	0	.,match
17	23775355	T	A	2024-01-01	0/0	0/1	2024-01-01	ENSCAFG00845011603	ALK	0	.,match
17	23778953	A	G	0/0	0/0	0/1	0/0	ENSCAFG00845011603	ALK	0	.,match
17	23779767	T	C	0/0	0/0	0/1	0/0	ENSCAFG00845011603	ALK	0.054	.,match
17	23781570	A	T	0/0	0/0	0/1	0/0	ENSCAFG00845011603	ALK	0	.,match
17	23782140	C	A	0/0	0/0	0/1	0/0	ENSCAFG00845011603	ALK	0	.,match
17	23783300	A	G	0/0	0/0	0/1	0/0	ENSCAFG00845011603	ALK	0	.,match
17	23783323	C	T	0/0	0/0	0/1	0/0	ENSCAFG00845011603	ALK	0	.,match
17	23786488	C	T	0/0	0/0	0/1	0/0	ENSCAFG00845011603	ALK	0	.,match
17	23787695	T	C	0/0	0/1	0/0	0/0	ENSCAFG00845011603	ALK	0	.,match
17	23793710	G	A	0/0	0/0	0/1	0/0	ENSCAFG00845011603	ALK	0	.,match
17	23793934	T	C	0/0	0/0	0/1	0/0	ENSCAFG00845011603	ALK	0	.,match
17	23800757	A	T	0/0	0/0	0/1	0/0	ENSCAFG00845011603	ALK	0	.,match
17	23805991	C	T	0/0	0/0	0/1	0/0	ENSCAFG00845011603	ALK	0	.,match
17	23807544	G	T	0/0	0/1	0/0	0/0	ENSCAFG00845011603	ALK	0.089	.,match
17	23815463	T	G	0/1	0/0	0/0	0/0	ENSCAFG00845011603	ALK	0	.,match
17	23818849	G	A	0/0	0/1	0/0	0/0	ENSCAFG00845011603	ALK	0	.,match
17	23819396	G	A	0/0	0/0	0/1	0/0	ENSCAFG00845011603	ALK	0	.,match
17	23824735	C	T	0/0	0/0	0/1	0/0	ENSCAFG00845011603	ALK	0	.,match
17	23835042	C	T	0/1	0/0	0/0	0/0	ENSCAFG00845011603	ALK	0	.,match
17	23836877	A	G	0/0	0/0	0/1	0/0	ENSCAFG00845011603	ALK	0	.,match
17	23838189	T	A	0/0	0/0	0/0	0/1	ENSCAFG00845011603	ALK	0	.,match
17	23840914	G	A	0/0	0/0	0/1	0/0	ENSCAFG00845011603	ALK	0.018	.,match
17	23841086	G	A	0/0	0/0	0/1	0/0	ENSCAFG00845011603	ALK	0	.,match
17	23845718	G	C	0/0	0/0	0/1	0/1	ENSCAFG00845011603	ALK	0.036	.,match
17	23853235	C	T	0/0	0/0	0/0	0/1	ENSCAFG00845011603	ALK	0	.,match
17	23853389	A	T	0/0	0/1	0/0	0/0	ENSCAFG00845011603	ALK	0	.,match
17	23859223	G	A	0/1	0/0	0/0	0/0	ENSCAFG00845011603	ALK	0	.,match
17	23860070	G	A	2024-01-01	0/0	0/0	0/1	ENSCAFG00845011603	ALK	0	.,match
17	23862007	C	T	2024-01-01	0/0	0/0	0/1	ENSCAFG00845011603	ALK	0	.,match
17	23862401	T	C	2024-01-01	0/0	0/0	0/1	ENSCAFG00845011603	ALK	0	.,match
17	23864845	T	A	0/0	0/1	0/0	0/0	ENSCAFG00845011603	ALK	0	.,match
17	23871033	G	C	0/1	0/0	0/0	0/0	ENSCAFG00845011603	ALK	0.018	.,match
17	23871834	T	C	2024-01-01	0/0	0/0	0/1	ENSCAFG00845011603	ALK	0	.,match
17	23873269	A	G	0/0	0/0	0/0	0/1	ENSCAFG00845011603	ALK	0.018	.,match
17	23877355	C	A	0/0	0/0	0/0	0/1	ENSCAFG00845011603	ALK	0	.,match
17	23878749	C	T	2024-01-01	0/0	0/0	0/1	ENSCAFG00845011603	ALK	0	.,match
17	23883318	G	T	0/0	0/1	0/0	0/0	ENSCAFG00845011603	ALK	0	.,match
17	23884274	A	G	0/0	0/1	0/0	0/0	ENSCAFG00845011603	ALK	0	.,match
17	23887244	A	G	0/0	0/1	0/0	0/0	ENSCAFG00845011603	ALK	0	.,match
17	23889151	T	C	0/0	0/1	0/0	0/0	ENSCAFG00845011603	ALK	0.018	.,match
17	23889184	G	A	0/0	0/1	0/0	0/0	ENSCAFG00845011603	ALK	0.018	.,match
17	23889322	C	T	0/0	0/1	0/0	0/0	ENSCAFG00845011603	ALK	0	.,match
17	23889327	G	A	0/0	0/1	0/0	0/0	ENSCAFG00845011603	ALK	0	.,match
17	23889360	G	A	0/0	0/1	0/0	0/0	ENSCAFG00845011603	ALK	0	.,match
17	23889522	C	T	0/0	0/1	0/0	0/0	ENSCAFG00845011603	ALK	0	.,match
17	23890632	C	T	0/0	0/1	0/0	0/0	ENSCAFG00845011603	ALK	0	.,match
17	23890671	G	A	0/0	0/1	0/0	0/0	ENSCAFG00845011603	ALK	0	.,match
17	23890888	C	T	0/0	0/1	0/0	0/0	ENSCAFG00845011603	ALK	0	.,match
17	23891353	G	A	0/0	0/1	0/0	0/0	ENSCAFG00845011603	ALK	0	.,match
17	23891607	C	T	0/0	0/1	0/0	0/0	ENSCAFG00845011603	ALK	0	.,match
17	23893321	G	T	0/0	0/1	0/0	0/0	ENSCAFG00845011603	ALK	0	.,match
17	23895181	A	G	0/0	0/0	0/1	0/0	ENSCAFG00845011603	ALK	0	.,match
17	23895896	G	A	0/0	0/0	0/1	0/0	ENSCAFG00845011603	ALK	0.018	.,match
17	23898239	C	T	0/0	0/0	0/1	0/0	ENSCAFG00845011603	ALK	0	.,match
17	23902938	T	G	0/0	0/1	0/0	0/0	ENSCAFG00845011603	ALK	0	.,match
17	23903201	A	G	0/0	0/1	0/0	0/0	ENSCAFG00845011603	ALK	0	.,match
17	23903341	T	C	0/0	0/1	0/0	0/0	ENSCAFG00845011603	ALK	0	.,match
17	23908244	A	T	0/0	0/0	0/0	0/1	ENSCAFG00845011603	ALK	0	.,match
17	23909335	C	T	0/0	0/0	0/1	0/0	ENSCAFG00845011603	ALK	0	.,match
17	23913428	C	T	0/0	0/1	0/0	0/0	ENSCAFG00845011603	ALK	0	.,match
17	23919803	C	A	0/1	0/0	0/0	0/0	ENSCAFG00845011603	ALK	0	.,match
17	23922333	A	C	0/0	0/1	0/0	0/0	ENSCAFG00845011603	ALK	0	.,match
17	23922388	C	A	0/0	0/1	0/0	0/0	ENSCAFG00845011603	ALK	0.018	.,match
17	23923622	C	T	0/0	0/1	0/0	0/0	ENSCAFG00845011603	ALK	0.071	.,match
17	23923723	A	G	0/0	0/1	0/0	0/0	ENSCAFG00845011603	ALK	0.018	.,match
17	23927652	T	A	0/0	0/1	0/0	0/0	ENSCAFG00845011603	ALK	0	.,match
17	23928864	G	A	0/0	0/1	0/0	0/0	ENSCAFG00845011603	ALK	0	.,match
17	23929088	G	A	0/0	0/1	0/0	0/0	ENSCAFG00845011603	ALK	0	.,match
17	23930219	A	T	0/0	0/1	0/0	0/0	ENSCAFG00845011603	ALK	0	.,match
17	23930297	G	T	0/0	0/1	0/0	0/0	ENSCAFG00845011603	ALK	0	.,match
17	23930304	G	A	0/0	0/1	0/0	0/0	ENSCAFG00845011603	ALK	0	.,match
17	23930926	A	C	0/0	0/1	0/0	0/0	ENSCAFG00845011603	ALK	0	.,match
17	23931081	A	G	0/0	0/1	0/0	0/0	ENSCAFG00845011603	ALK	0.018	.,match
17	23931366	G	A	0/0	0/1	0/0	0/0	ENSCAFG00845011603	ALK	0	.,match
17	23932276	C	T	0/0	2024-01-01	0/0	0/0	ENSCAFG00845011603	ALK	0	.,match
17	23932375	T	A	0/0	0/0	0/1	0/0	ENSCAFG00845011603	ALK	0.018	.,match
17	23932477	G	C	0/0	0/1	0/0	0/0	ENSCAFG00845011603	ALK	0	.,match
17	23932804	T	A	0/0	0/1	0/0	0/0	ENSCAFG00845011603	ALK	0	.,match
17	23932925	G	A	0/0	0/0	0/1	0/0	ENSCAFG00845011603	ALK	0.018	.,match
17	23933010	C	T	0/0	0/1	0/0	0/0	ENSCAFG00845011603	ALK	0	.,match
17	23933015	C	A	0/0	0/1	0/0	0/0	ENSCAFG00845011603	ALK	0	.,match
17	23933500	T	G	0/0	0/0	0/1	0/0	ENSCAFG00845011603	ALK	0	.,match
17	23933700	G	T	0/0	0/0	0/1	0/0	ENSCAFG00845011603	ALK	0	.,match
17	23933960	T	A	0/0	0/0	0/1	0/0	ENSCAFG00845011603	ALK	0	.,match
17	23934797	C	T	0/0	0/1	0/0	0/0	ENSCAFG00845011603	ALK	0	.,match
17	23934946	C	T	0/0	0/1	0/0	0/0	ENSCAFG00845011603	ALK	0.018	.,match
17	23935690	G	A	0/0	0/0	0/1	0/0	ENSCAFG00845011603	ALK	0	.,match
17	23935890	C	T	0/0	0/0	0/1	0/0	ENSCAFG00845011603	ALK	0	.,match
17	23937645	T	C	0/0	0/0	0/1	0/0	ENSCAFG00845011603	ALK	0	.,match
17	23937769	G	T	0/0	0/0	0/1	0/0	ENSCAFG00845011603	ALK	0	.,match
17	23937887	C	T	0/0	0/1	0/0	0/0	ENSCAFG00845011603	ALK	0	.,match
17	23938052	A	G	0/0	0/1	0/0	0/0	ENSCAFG00845011603	ALK	0	.,match
17	23938680	T	C	0/0	0/1	0/0	0/0	ENSCAFG00845011603	ALK	0	.,match
17	23940437	C	T	0/0	0/0	0/0	0/1	ENSCAFG00845011603	ALK	0	.,match
17	23941579	C	T	0/0	0/1	0/0	0/0	ENSCAFG00845011603	ALK	0	.,match
17	23941652	C	G	0/0	0/1	0/0	0/0	ENSCAFG00845011603	ALK	0.036	.,match
17	23943906	A	T	0/0	0/1	0/0	0/0	ENSCAFG00845011603	ALK	0	.,match
17	23944703	T	G	0/0	0/0	0/1	0/0	ENSCAFG00845011603	ALK	0	.,match
17	23945052	C	T	0/0	0/1	0/0	0/0	ENSCAFG00845011603	ALK	0	.,match
17	23947795	G	A	0/1	0/0	0/0	0/0	ENSCAFG00845011603	ALK	0	.,match
17	23950946	T	C	0/0	0/0	0/1	0/0	ENSCAFG00845011603	ALK	0	.,match
17	23957739	G	A	0/0	0/1	0/0	0/0	ENSCAFG00845011603	ALK	0	.,match
17	23957907	T	A	0/0	0/0	0/1	0/0	ENSCAFG00845011603	ALK	0	.,match
17	23961675	G	A	0/0	0/1	0/0	0/0	ENSCAFG00845011603	ALK	0	.,match
17	23963603	C	T	0/0	0/1	0/0	0/0	ENSCAFG00845011603	ALK	0	.,match
17	23964214	T	C	0/0	0/1	0/0	0/0	ENSCAFG00845011603	ALK	0.018	.,match
17	23967405	C	G	0/0	0/1	0/0	0/0	ENSCAFG00845011603	ALK	0.018	.,match
17	23968796	C	G	0/0	0/1	0/0	0/0	ENSCAFG00845011603	ALK	0.018	.,match
17	23968899	G	A	0/0	0/1	0/0	0/0	ENSCAFG00845011603	ALK	0	.,match
17	23969317	G	T	0/0	0/1	0/0	0/0	ENSCAFG00845011603	ALK	0	.,match
17	23970265	T	C	0/0	0/1	0/0	0/0	ENSCAFG00845011603	ALK	0	.,match
17	23973594	T	C	0/0	0/1	0/0	0/0	ENSCAFG00845011603	ALK	0.018	.,match
17	23973658	C	T	0/0	0/1	0/0	0/0	ENSCAFG00845011603	ALK	0.018	.,match
17	23974237	G	A	0/0	0/1	0/0	0/0	ENSCAFG00845011603	ALK	0	.,match
17	23977128	C	T	0/0	0/1	0/0	0/0	ENSCAFG00845011603	ALK	0	.,match
17	23986609	C	T	0/0	0/0	0/1	0/0	ENSCAFG00845011603	ALK	0.018	.,match
17	23990393	G	T	0/0	0/1	0/0	0/0	ENSCAFG00845011603	ALK	0.018	.,match
17	23991907	A	G	0/0	0/0	0/1	0/0	ENSCAFG00845011603	ALK	0	.,match
17	23996137	T	A	0/0	0/0	0/1	0/0	ENSCAFG00845011603	ALK	0	.,match
17	23996164	C	T	0/0	0/0	0/1	0/0	ENSCAFG00845011603	ALK	0	.,match
17	23996172	C	T	0/0	0/1	0/0	0/0	ENSCAFG00845011603	ALK	0	.,match
17	23996591	C	T	0/0	0/0	0/1	0/0	ENSCAFG00845011603	ALK	0	.,match
17	23997622	A	G	0/0	0/0	0/1	0/0	ENSCAFG00845011603	ALK	0	.,match
17	24001049	G	A	0/0	0/1	0/0	0/0	ENSCAFG00845011603	ALK	0	.,match
17	24003415	C	T	0/0	0/1	0/0	0/0	ENSCAFG00845011603	ALK	0.036	.,match
17	24004264	G	C	0/0	0/0	0/1	0/0	ENSCAFG00845011603	ALK	0.018	.,match
17	24010882	G	A	0/0	0/1	0/0	0/0	ENSCAFG00845011603	ALK	0	.,match
17	24011802	C	A	0/0	0/1	0/0	0/0	ENSCAFG00845011603	ALK	0	.,match
17	24015316	G	A	0/0	0/1	0/0	0/0	ENSCAFG00845011603	ALK	0.018	.,match
17	24019395	T	C	0/0	0/1	0/0	0/0	ENSCAFG00845011603	ALK	0	.,match
17	24019443	C	T	0/0	0/0	0/1	0/0	ENSCAFG00845011603	ALK	0	.,match
17	24019810	T	C	0/0	0/1	0/0	0/0	ENSCAFG00845011603	ALK	0	.,match
17	24021489	G	A	0/1	0/0	0/0	0/0	ENSCAFG00845011603	ALK	0	.,match
17	24022846	T	C	0/0	0/0	2024-01-01	0/0	ENSCAFG00845011603	ALK	0	.,match
17	24023697	C	G	0/0	0/1	0/0	0/0	ENSCAFG00845011603	ALK	0.036	.,match
17	24025500	C	T	0/0	0/0	0/1	0/0	ENSCAFG00845011603	ALK	0	.,match
17	24027013	C	A	0/0	0/0	0/0	0/1	ENSCAFG00845011603	ALK	0	.,match
17	24028442	C	T	0/0	0/1	0/0	0/0	ENSCAFG00845011603	ALK	0	.,match
17	24028668	C	T	0/0	0/1	0/0	0/0	ENSCAFG00845011603	ALK	0	.,match
17	24030009	C	T	0/0	0/1	0/0	0/0	ENSCAFG00845011603	ALK	0.018	.,match
17	24031004	G	A	0/0	0/1	0/0	0/0	ENSCAFG00845011603	ALK	0	.,match
17	24031952	A	C	0/0	0/0	0/1	0/0	ENSCAFG00845011603	ALK	0	.,match
17	24037209	A	C	0/0	0/1	0/0	0/0	ENSCAFG00845011603	ALK	0	.,match
17	24038464	C	T	0/0	0/0	0/1	0/0	ENSCAFG00845011603	ALK	0	.,match
17	24039381	T	A	0/0	0/1	0/0	0/0	ENSCAFG00845011603	ALK	0.018	.,match
17	24039719	G	A	0/0	0/1	0/0	0/0	ENSCAFG00845011603	ALK	0	.,match
17	24043294	C	T	0/0	0/1	0/0	0/0	ENSCAFG00845011603	ALK	0.018	.,match
17	24044756	G	A	0/0	0/1	0/0	0/0	ENSCAFG00845011603	ALK	0	.,match
17	24044793	C	T	0/0	0/1	0/0	0/0	ENSCAFG00845011603	ALK	0.018	.,match
17	24045799	C	T	0/0	0/1	0/0	0/0	ENSCAFG00845011603	ALK	0	.,match
17	24046120	G	A	0/0	0/1	0/0	0/0	ENSCAFG00845011603	ALK	0	.,match
17	24047775	C	T	0/0	0/1	0/0	0/0	ENSCAFG00845011603	ALK	0	.,match
17	24050328	T	C	0/1	0/0	0/0	0/0	ENSCAFG00845011603	ALK	0.054	.,match
17	24051100	C	T	0/0	0/1	0/0	0/0	ENSCAFG00845011603	ALK	0	.,match
17	24051891	C	T	0/0	0/1	0/0	0/0	ENSCAFG00845011603	ALK	0	.,match
17	24057464	C	T	0/0	0/1	0/0	0/0	ENSCAFG00845011603	ALK	0	.,match
17	24058214	A	G	0/0	0/1	0/0	0/0	ENSCAFG00845011603	ALK	0	.,match
17	24058611	C	T	0/0	0/1	0/0	0/0	ENSCAFG00845011603	ALK	0	.,match
17	24062261	G	A	0/0	0/1	0/0	0/0	ENSCAFG00845011603	ALK	0	.,match
17	24062550	G	A	0/0	0/1	0/0	0/0	ENSCAFG00845011603	ALK	0	.,match
17	24062726	C	T	0/0	0/1	0/0	0/0	ENSCAFG00845011603	ALK	0	.,match
17	24063678	A	G	0/0	0/1	0/0	0/0	ENSCAFG00845011603	ALK	0	.,match
17	24063812	C	T	0/0	0/1	0/0	0/0	ENSCAFG00845011603	ALK	0	.,match
17	24064951	T	G	0/0	0/1	0/0	0/0	ENSCAFG00845011603	ALK	0	.,match
17	24067466	G	A	0/0	0/1	0/0	0/0	ENSCAFG00845011603	ALK	0	.,match
17	24070556	A	C	0/0	0/1	0/0	0/0	ENSCAFG00845011603	ALK	0	.,match
17	24073924	G	A	0/0	0/0	0/0	0/1	ENSCAFG00845011603	ALK	0	.,match
17	24075993	G	T	0/0	0/1	0/0	0/0	ENSCAFG00845011603	ALK	0	.,match
17	24076253	G	A	0/0	0/1	0/0	0/0	ENSCAFG00845011603	ALK	0	.,match
17	24078631	C	T	0/0	0/1	0/0	0/0	ENSCAFG00845011603	ALK	0	.,match
17	24079049	C	T	0/0	0/1	0/0	0/0	ENSCAFG00845011603	ALK	0	.,match
17	24082080	A	T	0/0	0/1	0/0	0/0	ENSCAFG00845011603	ALK	0	.,match
17	24082292	T	C	0/0	0/1	0/0	0/0	ENSCAFG00845011603	ALK	0	.,match
17	24084530	T	A	0/0	0/1	0/0	0/0	ENSCAFG00845011603	ALK	0	.,match
17	24085341	C	T	0/0	0/1	0/0	0/0	ENSCAFG00845011603	ALK	0	.,match
17	24089653	C	T	0/0	0/1	0/0	0/0	ENSCAFG00845011603	ALK	0	.,match
17	24089743	C	T	0/0	0/1	0/0	0/0	ENSCAFG00845011603	ALK	0	.,match
17	24090532	G	A	0/0	0/1	0/0	0/0	ENSCAFG00845011603	ALK	0	.,match
17	24099876	T	A	0/0	0/1	0/0	0/0	ENSCAFG00845011603	ALK	0	.,match
17	24104738	G	A	0/0	0/1	0/0	0/0	ENSCAFG00845011603	ALK	0	.,match
17	24105779	G	C	0/0	0/1	0/0	0/0	ENSCAFG00845011603	ALK	0	.,match
17	24107751	G	T	0/0	0/0	0/0	0/1	ENSCAFG00845011603	ALK	0	.,match
17	24107937	C	T	0/0	0/1	0/0	0/0	ENSCAFG00845011603	ALK	0	.,match
17	24109358	G	A	0/0	0/1	0/0	0/0	ENSCAFG00845011603	ALK	0	.,match
17	24114501	G	A	0/0	0/1	0/0	0/0	ENSCAFG00845011603	ALK	0	.,match
17	24115403	C	T	0/0	0/1	0/0	0/0	ENSCAFG00845011603	ALK	0	.,match
17	24116445	G	T	0/0	0/1	0/0	0/0	ENSCAFG00845011603	ALK	0	.,match
17	24117752	G	A	0/0	0/1	0/0	0/0	ENSCAFG00845011603	ALK	0	.,match
17	24118728	T	C	0/0	0/1	0/0	0/0	ENSCAFG00845011603	ALK	0.018	.,match
17	24119143	C	G	0/0	0/1	0/0	0/0	ENSCAFG00845011603	ALK	0	.,match
17	24120336	A	T	0/1	0/0	0/0	0/0	ENSCAFG00845011603	ALK	0	.,match
17	24120413	C	T	0/0	0/1	0/0	0/0	ENSCAFG00845011603	ALK	0	.,match
17	24121279	A	G	0/0	0/1	0/0	0/0	ENSCAFG00845011603	ALK	0	.,match
17	24121285	C	T	0/0	0/1	0/0	0/0	ENSCAFG00845011603	ALK	0	.,match
17	24123136	C	T	0/0	0/1	0/0	0/0	ENSCAFG00845011603	ALK	0	.,match
17	24124100	C	T	0/0	0/1	0/0	0/0	ENSCAFG00845011603	ALK	0.036	.,match
17	24124259	C	A	0/1	0/0	0/0	0/0	ENSCAFG00845011603	ALK	0.018	.,match
17	24125188	T	A	0/0	0/1	0/0	0/0	ENSCAFG00845011603	ALK	0.018	.,match
17	24125687	C	T	0/0	0/0	0/1	0/0	ENSCAFG00845011603	ALK	0	.,match
17	24125814	T	C	0/1	0/0	0/0	0/0	ENSCAFG00845011603	ALK	0	.,match
17	24127288	G	C	0/0	0/1	0/0	0/0	ENSCAFG00845011603	ALK	0	.,match
17	24136123	G	A	0/1	0/0	0/0	0/0	ENSCAFG00845011603	ALK	0	.,match
17	24141946	C	T	0/1	0/0	0/0	0/0	ENSCAFG00845011603	ALK	0.018	.,match
17	24143334	A	T	0/1	0/0	0/0	0/0	ENSCAFG00845011603	ALK	0	.,match
17	24144537	T	A	0/1	0/0	0/0	0/0	ENSCAFG00845011603	ALK	0	.,match
17	24149837	G	A	0/1	0/0	0/0	0/0	ENSCAFG00845011603	ALK	0	.,match
17	24150089	C	A	0/1	0/0	0/0	0/0	ENSCAFG00845011603	ALK	0	.,match
17	24150522	G	A	0/1	0/0	0/0	0/0	ENSCAFG00845011603	ALK	0	.,match
17	24150524	G	A	0/1	0/0	0/0	0/0	ENSCAFG00845011603	ALK	0	.,match
17	24151072	C	T	0/1	0/0	0/0	0/0	ENSCAFG00845011603	ALK	0	.,match
17	24151952	C	T	0/1	0/0	0/0	0/0	ENSCAFG00845011603	ALK	0.018	.,match
17	24152564	A	G	0/1	0/0	0/0	0/0	ENSCAFG00845011603	ALK	0	.,match
17	24152727	G	A	0/1	0/0	0/0	0/0	ENSCAFG00845011603	ALK	0	.,match
17	24152756	C	T	0/1	0/0	0/0	0/0	ENSCAFG00845011603	ALK	0	.,match
17	24153896	T	C	0/1	0/0	0/0	0/0	ENSCAFG00845011603	ALK	0.018	.,match
17	24153908	C	T	0/1	0/0	0/0	0/0	ENSCAFG00845011603	ALK	0.018	.,match
17	24153922	C	T	0/1	0/0	0/0	0/0	ENSCAFG00845011603	ALK	0.018	.,match
17	24155250	T	C	0/1	0/0	0/0	0/0	ENSCAFG00845011603	ALK	0	.,match
17	24155282	A	C	0/1	0/0	0/0	0/0	ENSCAFG00845011603	ALK	0.071	.,match
17	24158151	G	T	0/0	0/0	0/0	0/1	ENSCAFG00845011603	ALK	0	.,match
17	24166934	T	A	0/0	0/1	0/0	0/0	ENSCAFG00845011603	ALK	0	.,match
17	24169404	C	T	0/0	0/1	0/0	0/0	ENSCAFG00845011603	ALK	0	.,match
17	24172117	G	A	0/0	0/1	0/0	0/0	ENSCAFG00845011603	ALK	0	.,match
17	24172168	C	G	0/0	0/1	0/0	0/0	ENSCAFG00845011603	ALK	0	.,match
17	24172419	G	A	0/0	0/0	0/1	0/0	ENSCAFG00845011603	ALK	0	.,match
17	24179633	A	T	0/0	0/0	0/1	0/0	ENSCAFG00845011603	ALK	0	.,match
17	24183540	C	T	0/0	0/1	0/0	0/0	ENSCAFG00845011603	ALK	0	.,match
17	24184395	G	A	0/0	0/0	2024-01-01	0/0	ENSCAFG00845011603	ALK	0	.,match
17	24186133	T	C	0/1	0/0	0/0	0/0	ENSCAFG00845011603	ALK	0	.,match
17	24190138	T	A	0/0	0/1	0/0	0/0	ENSCAFG00845011603	ALK	0	.,match
17	24191242	T	A	0/1	0/0	0/0	0/1	ENSCAFG00845011603	ALK	0.018	.,match
17	24191243	C	A	0/1	0/0	0/0	0/1	ENSCAFG00845011603	ALK	0.018	.,match
17	24198395	C	T	0/1	0/0	0/0	0/0	ENSCAFG00845011603	ALK	0	.,match
17	24198806	G	A	0/1	0/0	0/0	0/0	ENSCAFG00845011603	ALK	0	.,match
17	24204099	G	A	0/1	0/0	0/0	0/0	ENSCAFG00845011603	ALK	0	.,match
17	24204361	G	A	0/1	0/0	0/0	0/0	ENSCAFG00845011603	ALK	0	.,match
17	24204413	G	A	0/1	0/0	0/0	0/0	ENSCAFG00845011603	ALK	0	.,match
17	24205769	T	A	0/0	0/1	0/0	0/0	ENSCAFG00845011603	ALK	0	.,match
17	24207446	T	C	0/1	0/0	0/0	0/0	ENSCAFG00845011603	ALK	0	.,match
17	24207797	A	T	0/1	0/0	0/1	0/0	ENSCAFG00845011603	ALK	0	.,match
17	24207828	C	G	0/1	0/0	0/1	0/0	ENSCAFG00845011603	ALK	0	.,match
17	24208356	A	G	0/1	0/0	0/0	0/0	ENSCAFG00845011603	ALK	0.018	.,match
17	24208570	G	A	0/1	0/0	0/0	0/0	ENSCAFG00845011603	ALK	0	.,match
17	24210693	C	A	0/1	0/0	0/0	0/0	ENSCAFG00845011603	ALK	0.018	.,match
17	24210970	C	T	0/0	0/1	0/0	0/0	ENSCAFG00845011603	ALK	0	.,match
17	24219124	C	T	0/0	0/0	0/1	0/0	ENSCAFG00845011603	ALK	0.018	.,match
17	24227382	C	T	0/1	0/0	0/0	0/0	ENSCAFG00845011603	ALK	0	.,match
17	24227408	T	C	0/1	0/0	0/0	0/0	ENSCAFG00845011603	ALK	0.018	.,match
17	24228892	G	A	0/1	0/0	0/0	0/0	ENSCAFG00845011603	ALK	0	.,match
17	24230633	G	A	0/1	0/0	0/0	0/0	ENSCAFG00845011603	ALK	0	.,match
17	24232888	G	A	0/1	0/0	0/0	0/0	ENSCAFG00845011603	ALK	0	.,match
17	24233446	A	G	0/1	0/0	0/0	0/0	ENSCAFG00845011603	ALK	0.018	.,match
17	24234142	A	T	0/1	0/0	0/0	0/0	ENSCAFG00845011603	ALK	0	.,match
17	24234455	T	C	0/1	0/0	0/0	0/0	ENSCAFG00845011603	ALK	0	.,match
17	24235333	T	C	0/1	0/0	0/0	0/0	ENSCAFG00845011603	ALK	0	.,match
17	24235517	C	T	0/1	0/0	0/0	0/0	ENSCAFG00845011603	ALK	0	.,match
17	24235954	C	T	0/1	0/0	0/0	0/0	ENSCAFG00845011603	ALK	0	.,match
17	24236042	C	A	0/1	0/0	0/0	0/0	ENSCAFG00845011603	ALK	0	.,match
17	24237074	A	G	0/1	0/0	0/0	0/0	ENSCAFG00845011603	ALK	0	.,match
17	24237293	T	A	0/0	0/1	0/1	0/0	ENSCAFG00845011603	ALK	0	.,match
17	24237295	C	A	0/0	0/1	0/0	0/0	ENSCAFG00845011603	ALK	0	.,match
17	24237638	A	T	0/1	0/0	0/0	0/0	ENSCAFG00845011603	ALK	0	.,match
17	24237762	C	G	0/1	0/0	0/0	0/0	ENSCAFG00845011603	ALK	0	.,match
17	24237894	G	A	0/1	0/0	0/0	0/0	ENSCAFG00845011603	ALK	0	.,match
17	24238985	C	A	0/1	0/0	0/0	0/0	ENSCAFG00845011603	ALK	0	.,match
17	24239556	C	T	0/1	0/0	0/0	0/0	ENSCAFG00845011603	ALK	0	.,match
17	24239584	T	C	0/1	0/0	0/0	0/0	ENSCAFG00845011603	ALK	0	.,match
17	24239616	G	A	0/1	0/0	0/0	0/0	ENSCAFG00845011603	ALK	0	.,match
17	24239663	T	A	0/0	0/0	0/0	0/1	ENSCAFG00845011603	ALK	0	.,match
17	24239776	C	T	0/1	0/0	0/0	0/0	ENSCAFG00845011603	ALK	0	.,match
17	24239888	G	T	0/1	0/0	0/0	0/0	ENSCAFG00845011603	ALK	0	.,match
17	24240175	G	A	0/1	0/0	0/0	0/0	ENSCAFG00845011603	ALK	0	.,match
17	24240232	T	A	0/1	0/0	0/0	0/0	ENSCAFG00845011603	ALK	0	.,match
17	24240316	A	G	0/1	0/0	0/0	0/0	ENSCAFG00845011603	ALK	0	.,match
17	24240951	T	A	0/1	0/0	0/0	0/0	ENSCAFG00845011603	ALK	0	.,match
17	24242496	G	A	0/1	0/0	0/0	0/0	ENSCAFG00845011603	ALK	0	.,match
17	24242790	A	G	0/0	0/1	0/0	0/0	ENSCAFG00845011603	ALK	0	.,match
17	24243132	G	A	0/1	0/0	0/0	0/0	ENSCAFG00845011603	ALK	0	.,match
17	24243683	C	T	0/1	0/0	0/0	0/0	ENSCAFG00845011603	ALK	0	.,match
17	24244747	G	A	0/1	0/0	0/0	0/0	ENSCAFG00845011603	ALK	0	.,match
17	24244797	C	A	0/1	0/0	0/0	0/0	ENSCAFG00845011603	ALK	0	.,match
17	24245407	C	T	0/1	0/0	0/0	0/0	ENSCAFG00845011603	ALK	0	.,match
17	24246135	C	T	0/0	0/1	0/0	0/0	ENSCAFG00845011603	ALK	0	.,match
17	24248224	T	A	0/1	0/0	0/0	0/0	ENSCAFG00845011603	ALK	0	.,match
17	24248526	T	G	0/1	0/0	0/0	0/0	ENSCAFG00845011603	ALK	0	.,match
17	24248581	A	T	0/1	0/0	0/0	0/0	ENSCAFG00845011603	ALK	0.018	.,match
17	24248593	G	A	0/1	0/0	0/0	0/0	ENSCAFG00845011603	ALK	0.018	.,match
17	24248943	C	T	0/1	0/0	0/0	0/0	ENSCAFG00845011603	ALK	0	.,match
18	5896927	G	A	0/0	0/1	0/0	0/0	ENSCAFG00845011396	EGFR	0	.,match
18	5899007	C	T	0/0	0/0	0/1	0/0	ENSCAFG00845011396	EGFR	0	.,match
18	5902793	A	G	0/0	0/0	0/0	0/1	ENSCAFG00845011396	EGFR	0	.,match
18	5911406	T	A	0/1	0/0	0/0	0/0	ENSCAFG00845011396	EGFR	0	.,match
18	5919919	G	A	0/0	0/0	0/1	0/0	ENSCAFG00845011396	EGFR	0	.,match
18	5920072	C	T	0/0	0/0	0/1	0/0	ENSCAFG00845011396	EGFR	0.018	.,match
18	5922460	C	T	0/0	0/1	0/0	0/0	ENSCAFG00845011396	EGFR	0	.,match
18	5924690	C	T	0/0	0/0	0/1	0/0	ENSCAFG00845011396	EGFR	0.036	.,match
18	5926427	C	T	0/0	0/0	0/1	0/0	ENSCAFG00845011396	EGFR	0.018	.,match
18	5926450	G	A	0/0	0/0	0/1	0/0	ENSCAFG00845011396	EGFR	0.018	.,match
18	5928076	C	T	0/0	0/0	0/1	0/0	ENSCAFG00845011396	EGFR	0	.,match
18	5932968	T	C	0/0	0/0	0/1	0/0	ENSCAFG00845011396	EGFR	0	.,match
18	5939890	G	A	0/1	0/1	0/1	0/0	ENSCAFG00845011396	EGFR	0	.,match
18	5939941	T	C	0/1	0/1	0/1	0/0	ENSCAFG00845011396	EGFR	0	.,match
18	5949713	T	A	0/1	0/1	0/1	0/0	ENSCAFG00845011396	EGFR	0.036	.,match
18	5950189	C	T	0/0	0/0	0/1	0/0	ENSCAFG00845011396	EGFR	0.036	.,match
18	5952643	C	T	0/0	0/0	0/1	0/0	ENSCAFG00845011396	EGFR	0.018	.,match
18	5952714	G	A	0/0	0/0	0/1	0/0	ENSCAFG00845011396	EGFR	0	.,match
18	5953262	C	T	0/0	0/0	0/1	0/0	ENSCAFG00845011396	EGFR	0	.,match
18	5953271	A	G	0/0	0/0	0/1	0/0	ENSCAFG00845011396	EGFR	0	.,match
18	5953717	G	T	0/0	0/0	0/1	0/0	ENSCAFG00845011396	EGFR	0	.,match
18	5954118	G	A	0/0	0/0	0/1	0/0	ENSCAFG00845011396	EGFR	0	.,match
18	5954311	T	A	0/0	0/0	0/1	0/0	ENSCAFG00845011396	EGFR	0.018	.,match
18	5954314	G	A	0/0	0/0	0/1	0/0	ENSCAFG00845011396	EGFR	0.018	.,match
18	5954368	T	C	0/0	0/0	0/1	0/0	ENSCAFG00845011396	EGFR	0	.,match
18	5954497	C	A	0/0	0/0	0/1	0/0	ENSCAFG00845011396	EGFR	0	.,match
18	5954620	A	G	0/0	0/0	0/1	0/0	ENSCAFG00845011396	EGFR	0	.,match
18	5954636	A	G	0/0	0/0	0/1	0/0	ENSCAFG00845011396	EGFR	0	.,match
18	5954942	G	A	0/0	0/0	0/1	0/0	ENSCAFG00845011396	EGFR	0	.,match
18	5955016	G	A	0/0	0/1	0/1	0/0	ENSCAFG00845011396	EGFR	0	.,match
18	5955251	C	T	0/0	0/0	0/1	0/0	ENSCAFG00845011396	EGFR	0	.,match
18	5955668	G	A	0/0	0/0	0/1	0/0	ENSCAFG00845011396	EGFR	0	.,match
18	5955671	G	A	0/1	0/1	0/1	0/0	ENSCAFG00845011396	EGFR	0	.,match
18	5955908	C	T	0/0	0/0	0/1	0/0	ENSCAFG00845011396	EGFR	0	.,match
18	5956201	T	C	0/0	0/0	0/1	0/0	ENSCAFG00845011396	EGFR	0	.,match
18	5956415	G	A	0/0	0/0	0/1	0/0	ENSCAFG00845011396	EGFR	0	.,match
18	5956940	C	T	0/0	0/0	0/1	0/0	ENSCAFG00845011396	EGFR	0	.,match
18	5956973	C	T	0/0	0/0	0/1	0/0	ENSCAFG00845011396	EGFR	0	.,match
18	5957084	G	A	0/0	0/0	0/1	0/0	ENSCAFG00845011396	EGFR	0	.,match
18	5957358	C	T	0/0	0/0	0/1	0/0	ENSCAFG00845011396	EGFR	0	.,match
18	5957495	G	A	0/0	0/0	0/1	0/0	ENSCAFG00845011396	EGFR	0	.,match
18	5957637	G	A	0/0	0/0	0/1	0/0	ENSCAFG00845011396	EGFR	0	.,match
18	5957768	C	A	0/0	0/0	0/1	0/0	ENSCAFG00845011396	EGFR	0	.,match
18	5958211	G	A	0/0	0/0	0/1	0/0	ENSCAFG00845011396	EGFR	0	.,match
18	5958421	C	T	0/0	0/0	0/1	0/0	ENSCAFG00845011396	EGFR	0.018	.,match
18	5958501	G	T	0/1	0/0	0/0	0/0	ENSCAFG00845011396	EGFR	0	.,match
18	5958673	G	A	0/0	0/0	0/1	0/0	ENSCAFG00845011396	EGFR	0	.,match
18	5958866	A	G	0/0	0/0	0/1	0/0	ENSCAFG00845011396	EGFR	0.018	.,match
18	5958969	A	G	0/0	0/0	0/1	0/0	ENSCAFG00845011396	EGFR	0.018	.,match
18	5959115	G	A	0/0	0/0	0/1	0/0	ENSCAFG00845011396	EGFR	0.071	.,match
18	5959116	A	G	0/0	0/0	0/1	0/0	ENSCAFG00845011396	EGFR	0.089	.,match
18	5961817	T	C	0/0	0/0	0/1	0/0	ENSCAFG00845011396	EGFR	0	.,match
18	5962843	C	T	0/0	0/0	0/1	0/0	ENSCAFG00845011396	EGFR	0	.,match
18	5964718	T	C	0/0	0/0	0/1	0/0	ENSCAFG00845011396	EGFR	0.036	.,match
18	5965685	G	C	0/0	0/0	0/1	0/0	ENSCAFG00845011396	EGFR	0.018	.,match
18	5965723	G	A	0/0	0/0	0/1	0/0	ENSCAFG00845011396	EGFR	0.018	.,match
18	5966453	A	C	0/0	0/0	0/1	0/0	ENSCAFG00845011396	EGFR	0.018	.,match
18	5966621	G	A	0/0	0/0	0/1	0/0	ENSCAFG00845011396	EGFR	0.036	.,match
18	5968452	T	C	0/0	0/0	0/1	0/0	ENSCAFG00845011396	EGFR	0	.,match
18	5968929	C	T	0/0	0/0	0/1	0/0	ENSCAFG00845011396	EGFR	0	.,match
18	5971654	C	T	0/0	0/0	0/1	0/0	ENSCAFG00845011396	EGFR	0	.,match
18	5971969	C	T	0/0	0/0	0/1	0/0	ENSCAFG00845011396	EGFR	0	.,match
18	5972239	C	T	0/0	0/0	0/1	0/0	ENSCAFG00845011396	EGFR	0	.,match
18	5973868	C	T	0/0	0/0	0/1	0/0	ENSCAFG00845011396	EGFR	0	.,match
18	5973943	T	C	0/0	0/0	0/1	0/0	ENSCAFG00845011396	EGFR	0.018	.,match
18	5974113	G	A	0/0	0/0	0/0	0/1	ENSCAFG00845011396	EGFR	0	.,match
18	5975300	G	A	0/0	0/0	0/1	0/0	ENSCAFG00845011396	EGFR	0.018	.,match
18	5975571	G	A	0/0	0/0	0/1	0/0	ENSCAFG00845011396	EGFR	0	.,match
18	5975719	G	A	0/0	0/0	0/1	0/0	ENSCAFG00845011396	EGFR	0.036	.,match
18	5976128	A	G	0/0	0/0	0/1	0/0	ENSCAFG00845011396	EGFR	0.018	.,match
18	5976155	A	G	0/0	0/0	0/1	0/0	ENSCAFG00845011396	EGFR	0	.,match
18	5976198	G	A	0/0	0/0	0/1	0/0	ENSCAFG00845011396	EGFR	0	.,match
18	5976377	G	T	0/0	0/0	0/1	0/0	ENSCAFG00845011396	EGFR	0.018	.,match
18	5976487	C	T	0/0	0/0	0/1	0/0	ENSCAFG00845011396	EGFR	0	.,match
18	5977289	G	A	0/0	0/0	0/1	0/0	ENSCAFG00845011396	EGFR	0	.,match
18	5981105	A	G	0/0	0/0	0/1	0/0	ENSCAFG00845011396	EGFR	0	.,match
18	5981346	A	G	0/0	0/0	0/1	0/0	ENSCAFG00845011396	EGFR	0	.,match
18	5981987	T	G	0/0	0/0	0/1	0/0	ENSCAFG00845011396	EGFR	0	.,match
18	5982454	A	G	0/0	0/0	0/1	0/0	ENSCAFG00845011396	EGFR	0	.,match
18	5982851	T	C	0/0	0/0	0/1	0/0	ENSCAFG00845011396	EGFR	0.018	.,match
18	5983310	C	A	0/0	0/0	0/1	0/0	ENSCAFG00845011396	EGFR	0.018	.,match
18	5984997	G	T	0/0	0/0	0/1	0/0	ENSCAFG00845011396	EGFR	0	.,match
18	5991343	G	A	0/0	0/0	0/1	0/0	ENSCAFG00845011396	EGFR	0	.,match
18	5992883	C	T	0/0	0/0	0/1	0/0	ENSCAFG00845011396	EGFR	0.018	.,match
18	5993811	G	A	0/0	0/0	0/1	0/0	ENSCAFG00845011396	EGFR	0	.,match
18	5995221	A	C	0/0	0/1	0/0	0/1	ENSCAFG00845011396	EGFR	0.018	.,match
18	5995229	A	C	0/0	0/1	0/0	0/1	ENSCAFG00845011396	EGFR	0.018	.,match
18	5996766	G	A	0/0	0/0	0/1	0/0	ENSCAFG00845011396	EGFR	0.036	.,match
18	5998134	A	G	0/0	0/1	0/1	0/0	ENSCAFG00845011396	EGFR	0	.,match
18	5999127	C	T	0/0	0/0	0/1	0/0	ENSCAFG00845011396	EGFR	0.036	.,match
18	5999568	C	A	0/0	0/0	0/1	0/0	ENSCAFG00845011396	EGFR	0	.,match
18	6000079	C	G	0/0	0/1	0/0	0/0	ENSCAFG00845011396	EGFR	0.018	.,match
18	6000080	C	G	0/0	0/1	0/0	0/0	ENSCAFG00845011396	EGFR	0.018	.,match
18	6004057	A	T	0/0	0/0	0/1	0/0	ENSCAFG00845011396	EGFR	0	.,match
18	6008327	T	A	0/0	0/0	0/1	0/0	ENSCAFG00845011396	EGFR	0	.,match
18	6008328	C	T	0/0	0/0	0/1	0/0	ENSCAFG00845011396	EGFR	0	.,match
18	6010381	T	G	0/0	0/0	0/1	0/0	ENSCAFG00845011396	EGFR	0	.,match
18	6011651	C	T	0/1	0/1	0/1	0/0	ENSCAFG00845011396	EGFR	0	.,match
18	6011727	G	A	0/0	0/0	0/1	0/0	ENSCAFG00845011396	EGFR	0	.,match
18	6012106	C	T	0/1	0/0	0/0	0/0	ENSCAFG00845011396	EGFR	0	.,match
18	6012437	A	G	0/0	0/0	0/1	0/0	ENSCAFG00845011396	EGFR	0	.,match
18	6017055	C	T	0/1	0/1	0/1	0/0	ENSCAFG00845011396	EGFR	0	.,match
18	6017468	A	G	0/0	0/0	0/0	0/1	ENSCAFG00845011396	EGFR	0	.,match
18	6017888	G	T	0/1	0/0	0/0	0/0	ENSCAFG00845011396	EGFR	0.036	.,match
18	6020445	G	A	0/0	0/0	0/1	0/0	ENSCAFG00845011396	EGFR	0	.,match
18	6021302	G	A	0/1	0/1	0/1	0/0	ENSCAFG00845011396	EGFR	0	.,match
18	6041869	T	C	0/0	0/1	0/0	0/0	ENSCAFG00845011396	EGFR	0	.,match
18	6049671	A	C	0/0	0/1	0/1	0/0	ENSCAFG00845011396	EGFR	0.054	.,match
18	6049676	A	C	0/0	0/1	0/1	0/0	ENSCAFG00845011396	EGFR	0.054	.,match
18	6049681	G	C	0/0	0/1	0/1	0/0	ENSCAFG00845011396	EGFR	0.036	.,match
18	6052606	A	G	0/0	0/0	0/1	0/0	ENSCAFG00845011396	EGFR	0	.,match
18	6061996	C	T	0/1	0/0	0/0	0/0	ENSCAFG00845011396	EGFR	0	.,match
18	6065999	G	C	0/0	0/0	0/1	0/0	ENSCAFG00845011396	EGFR	0.018	.,match
18	6075921	G	A	0/0	0/0	0/0	0/1	ENSCAFG00845011396	EGFR	0	.,match
22	3052431	T	C	0/1	0/0	0/0	0/0	ENSCAFG00845025645	RB1	0	.,match
22	3060168	T	G	0/0	0/1	0/0	0/0	ENSCAFG00845025645	RB1	0	.,match
22	3215846	T	C	0/0	0/1	0/0	0/0	ENSCAFG00845025645	RB1	0.036	.,match
22	3239685	G	A	0/0	0/1	0/0	0/0	ENSCAFG00845025645	RB1	0.036	.,match
22	3239799	G	A	0/1	0/1	0/0	0/0	ENSCAFG00845025645	RB1	0.018	.,match
22	3244132	C	A	0/0	0/1	0/0	0/0	ENSCAFG00845025645	RB1	0.036	.,match
22	3250871	C	A	0/0	0/1	0/0	0/0	ENSCAFG00845025645	RB1	0.089	.,match
22	3250874	G	T	0/0	0/1	0/0	0/0	ENSCAFG00845025645	RB1	0.089	.,match
22	3314320	C	A	0/0	0/1	0/0	0/0	ENSCAFG00845025645	RB1	0.018	.,match
22	3316724	C	A	0/0	0/1	0/0	0/0	ENSCAFG00845025645	RB1	0	.,match
23	10830611	A	C	0/0	0/1	0/0	0/0	ENSCAFG00845017609	CTNNB1	0	.,match
23	10832150	G	T	0/1	0/1	0/0	./.	ENSCAFG00845017609	CTNNB1	0.054	.,match
23	10832151	A	T	0/1	0/1	0/0	./.	ENSCAFG00845017609	CTNNB1	0.054	.,match
23	10832153	G	T	0/1	0/1	0/0	./.	ENSCAFG00845017609	CTNNB1	0.054	.,match
23	10832156	A	C	0/1	0/1	0/0	./.	ENSCAFG00845017609	CTNNB1	0.036	.,match
23	10832159	G	T	0/1	0/1	0/0	./.	ENSCAFG00845017609	CTNNB1	0.054	.,match
23	10832164	T	A	0/1	0/1	0/0	./.	ENSCAFG00845017609	CTNNB1	0.018	.,match
23	10835560	T	C	0/0	0/1	0/0	0/0	ENSCAFG00845017609	CTNNB1	0	.,match
23	10846556	C	T	0/0	0/1	0/0	0/0	ENSCAFG00845017609	CTNNB1	0	.,match
23	10847679	G	A	0/0	0/1	0/0	0/0	ENSCAFG00845017609	CTNNB1	0	.,match
23	10848574	T	G	0/1	0/0	2024-01-01	0/0	ENSCAFG00845017609	CTNNB1	0	.,match
23	10850242	T	A	0/1	0/0	2024-01-01	0/0	ENSCAFG00845017609	CTNNB1	0	.,match
25	7833737	A	G	0/0	2024-01-01	0/0	0/0	ENSCAFG00845015595	BRCA2	0	.,match
25	7835023	A	C	0/0	2024-01-01	0/0	0/0	ENSCAFG00845015595	BRCA2	0	.,match
25	7837651	G	A	0/0	2024-01-01	0/0	0/0	ENSCAFG00845015595	BRCA2	0	.,match
25	7838425	G	A	0/0	2024-01-01	0/0	0/0	ENSCAFG00845015595	BRCA2	0	.,match
25	7842490	A	T	0/0	2024-01-01	0/0	0/0	ENSCAFG00845015595	BRCA2	0	.,match
25	7843964	A	T	0/0	0/0	0/1	0/0	ENSCAFG00845015595	BRCA2	0	.,match
25	7845172	T	C	0/0	0/0	0/1	0/0	ENSCAFG00845015595	BRCA2	0	.,match
25	7847018	G	C	0/0	0/0	0/1	0/0	ENSCAFG00845015595	BRCA2	0	.,match
25	7849726	G	C	0/0	2024-01-01	0/0	0/0	ENSCAFG00845015595	BRCA2	0	.,match
25	7850452	T	C	0/0	2024-01-01	0/0	0/0	ENSCAFG00845015595	BRCA2	0	.,match
25	7853112	A	C	0/0	2024-01-01	0/0	0/0	ENSCAFG00845015595	BRCA2	0.054	.,match
25	7854832	C	T	0/0	2024-01-01	0/0	0/0	ENSCAFG00845015595	BRCA2	0.018	.,match
25	7866528	A	G	0/0	0/0	0/1	0/0	ENSCAFG00845015595	BRCA2	0.036	.,match
25	7868563	T	C	0/0	0/0	0/1	0/0	ENSCAFG00845015595	BRCA2	0	.,match
25	7870993	T	G	0/0	2024-01-01	0/0	0/0	ENSCAFG00845015595	BRCA2	0	.,match
25	7871300	G	A	0/0	0/0	0/1	0/0	ENSCAFG00845015595	BRCA2	0	.,match
25	7872778	T	C	0/0	0/0	0/1	0/0	ENSCAFG00845015595	BRCA2	0	.,match
25	7873261	T	C	0/0	0/0	0/1	0/0	ENSCAFG00845015595	BRCA2	0	.,match
25	7877409	C	G	0/0	0/0	0/1	0/0	ENSCAFG00845015595	BRCA2	0.036	.,match
25	7878589	T	A	0/0	2024-01-01	0/0	0/0	ENSCAFG00845015595	BRCA2	0.089	.,match
25	7879168	G	C	0/0	2024-01-01	0/0	0/0	ENSCAFG00845015595	BRCA2	0.071	.,match
25	7880282	T	C	0/0	2024-01-01	0/0	0/0	ENSCAFG00845015595	BRCA2	0.054	.,match
25	7883049	G	A	0/0	2024-01-01	0/0	0/0	ENSCAFG00845015595	BRCA2	0	.,match
25	7884273	T	C	0/0	0/0	0/1	0/0	ENSCAFG00845015595	BRCA2	0	.,match
25	7885623	A	G	0/0	2024-01-01	0/0	0/0	ENSCAFG00845015595	BRCA2	0	.,match
25	7885826	A	G	0/0	0/0	0/1	0/0	ENSCAFG00845015595	BRCA2	0	.,match
25	7886134	G	A	0/0	0/0	0/1	0/0	ENSCAFG00845015595	BRCA2	0	.,match
25	7886832	G	A	0/0	0/0	0/0	0/1	ENSCAFG00845015595	BRCA2	0	.,match
25	7888756	C	A	0/0	2024-01-01	0/0	0/0	ENSCAFG00845015595	BRCA2	0.018	.,match
25	7888937	T	A	0/0	0/0	0/1	0/0	ENSCAFG00845015595	BRCA2	0	.,match
25	7889088	C	G	0/0	2024-01-01	0/0	0/0	ENSCAFG00845015595	BRCA2	0	.,match
25	7890871	A	C	0/1	0/0	0/0	0/0	ENSCAFG00845015595	BRCA2	0	.,match
25	7894036	T	G	0/0	0/0	0/1	0/0	ENSCAFG00845015595	BRCA2	0	.,match
25	7894852	T	A	0/0	2024-01-01	0/0	0/0	ENSCAFG00845015595	BRCA2	0	.,match
25	7895619	G	A	0/0	0/0	0/0	0/1	ENSCAFG00845015595	BRCA2	0.054	.,match
26	39361015	C	T	0/0	0/0	0/1	0/0	ENSCAFG00845029443	PTEN	0.018	.,match
26	39367644	C	T	0/0	0/0	0/1	0/0	ENSCAFG00845029443	PTEN	0	.,match
26	39372324	A	G	0/0	0/0	0/1	0/0	ENSCAFG00845029443	PTEN	0	.,match
26	39382270	A	T	0/0	0/0	0/1	0/0	ENSCAFG00845029443	PTEN	0	.,match
26	39382738	C	T	0/0	0/0	0/1	0/0	ENSCAFG00845029443	PTEN	0	.,match
26	39385214	A	G	0/0	0/0	0/1	0/0	ENSCAFG00845029443	PTEN	0	.,match
26	39385420	C	A	0/0	0/0	0/1	0/0	ENSCAFG00845029443	PTEN	0	.,match
26	39385421	T	A	0/0	0/0	0/1	0/0	ENSCAFG00845029443	PTEN	0	.,match
26	39385572	T	C	0/0	0/0	0/1	0/0	ENSCAFG00845029443	PTEN	0	.,match
26	39388186	G	A	0/1	0/0	0/0	0/0	ENSCAFG00845029443	PTEN	0	.,match
26	39394416	A	C	0/1	0/0	0/0	0/0	ENSCAFG00845029443	PTEN	0	.,match
26	39394417	G	C	0/1	0/0	0/0	0/0	ENSCAFG00845029443	PTEN	0	.,match
26	39396072	T	A	0/0	0/0	0/1	0/0	ENSCAFG00845029443	PTEN	0	.,match
26	39405349	G	A	0/0	0/1	0/0	0/0	ENSCAFG00845029443	PTEN	0	.,match
26	39407310	A	C	0/0	0/0	0/1	0/0	ENSCAFG00845029443	PTEN	0	.,match
26	39407584	A	G	0/0	0/0	0/0	0/1	ENSCAFG00845029443	PTEN	0	.,match
26	39408819	C	A	0/0	0/0	0/1	0/0	ENSCAFG00845029443	PTEN	0	.,match
26	39412962	C	T	0/0	0/0	0/1	0/0	ENSCAFG00845029443	PTEN	0	.,match
26	39413023	A	C	0/0	0/0	0/1	0/0	ENSCAFG00845029443	PTEN	0	.,match
26	39418765	T	C	0/0	0/0	0/1	0/0	ENSCAFG00845029443	PTEN	0	.,match
26	39419234	C	T	0/0	0/0	0/1	0/0	ENSCAFG00845029443	PTEN	0	.,match
26	39419816	A	G	0/0	0/0	0/1	0/0	ENSCAFG00845029443	PTEN	0	.,match
26	39420092	C	T	0/0	0/0	0/1	0/0	ENSCAFG00845029443	PTEN	0	.,match
26	39420382	T	G	0/0	0/1	0/0	0/0	ENSCAFG00845029443	PTEN	0.071	.,match
26	39422194	A	T	0/0	0/0	0/1	0/0	ENSCAFG00845029443	PTEN	0	.,match
26	39422605	A	C	0/1	0/0	0/0	0/0	ENSCAFG00845029443	PTEN	0	.,match
26	39428917	C	T	0/0	0/1	0/0	0/0	ENSCAFG00845029443	PTEN	0	.,match
26	39429050	T	C	0/0	0/0	0/1	0/0	ENSCAFG00845029443	PTEN	0	.,match
26	39432552	C	T	0/0	0/0	0/1	0/0	ENSCAFG00845029443	PTEN	0	.,match
26	39433605	G	T	0/0	0/0	0/1	0/0	ENSCAFG00845029443	PTEN	0	.,match
26	39434092	C	T	0/0	0/0	0/1	0/0	ENSCAFG00845029443	PTEN	0	.,match
26	39434183	A	C	0/1	0/0	0/0	0/0	ENSCAFG00845029443	PTEN	0.018	.,match
26	39435251	G	A	0/0	0/0	0/1	0/0	ENSCAFG00845029443	PTEN	0	.,match
26	39442319	A	G	0/0	0/0	0/1	0/0	ENSCAFG00845029443	PTEN	0	.,match
26	39442899	G	A	0/0	0/0	0/1	0/0	ENSCAFG00845029443	PTEN	0	.,match
26	39443033	T	G	0/0	0/0	0/1	0/0	ENSCAFG00845029443	PTEN	0	.,match
27	8719713	G	C	0/0	0/1	0/0	0/0	ENSCAFG00845028008	ARID2	0	.,match
27	8720559	G	T	0/0	0/1	0/0	0/0	ENSCAFG00845028008	ARID2	0	.,match
27	8722566	T	C	0/0	0/1	0/0	0/0	ENSCAFG00845028008	ARID2	0	.,match
27	8723455	C	A	0/1	0/0	0/0	0/0	ENSCAFG00845028008	ARID2	0	.,match
27	8723777	G	A	0/0	0/1	0/0	0/0	ENSCAFG00845028008	ARID2	0	.,match
27	8725667	G	A	0/0	0/1	0/0	0/0	ENSCAFG00845028008	ARID2	0	.,match
27	8730285	G	A	0/0	0/1	0/0	0/0	ENSCAFG00845028008	ARID2	0	.,match
27	8732147	A	G	0/0	0/1	0/0	0/0	ENSCAFG00845028008	ARID2	0.018	.,match
27	8733283	C	G	0/0	0/1	0/0	0/0	ENSCAFG00845028008	ARID2	0.018	.,match
27	8734301	T	A	0/0	0/1	0/0	0/1	ENSCAFG00845028008	ARID2	0	.,match
27	8742846	A	G	0/0	0/1	0/0	0/0	ENSCAFG00845028008	ARID2	0	.,match
27	8753317	C	A	0/0	0/1	0/0	0/0	ENSCAFG00845028008	ARID2	0	.,match
27	8761803	G	T	0/0	0/1	0/0	0/0	ENSCAFG00845028008	ARID2	0	.,match
27	8764728	G	T	0/0	0/1	0/0	0/0	ENSCAFG00845028008	ARID2	0	.,match
27	8766554	G	A	0/1	0/0	0/0	0/0	ENSCAFG00845028008	ARID2	0	.,match
27	8772040	T	C	0/0	0/0	0/1	0/0	ENSCAFG00845028008	ARID2	0	.,match
27	8772674	G	A	0/0	0/1	0/0	0/0	ENSCAFG00845028008	ARID2	0	.,match
27	22459963	T	C	0/0	0/0	0/0	0/1	ENSCAFG00845026771	KRAS	0	.,match
27	22467425	T	G	0/0	0/0	0/1	0/0	ENSCAFG00845026771	KRAS	0.018	.,match
27	22468441	C	T	0/0	0/0	0/1	0/0	ENSCAFG00845026771	KRAS	0	.,match
27	22468695	G	A	0/0	0/0	0/1	0/0	ENSCAFG00845026771	KRAS	0	.,match
27	22470166	G	A	0/0	0/0	0/1	0/0	ENSCAFG00845026771	KRAS	0.018	.,match
27	22470693	A	G	0/0	0/0	0/1	0/0	ENSCAFG00845026771	KRAS	0	.,match
27	22471858	C	T	0/0	0/0	0/1	0/0	ENSCAFG00845026771	KRAS	0	.,match
27	22473243	A	T	0/0	0/0	0/1	0/0	ENSCAFG00845026771	KRAS	0	.,match
27	22473947	A	G	0/0	0/0	0/1	0/0	ENSCAFG00845026771	KRAS	0	.,match
27	22473976	C	T	0/0	0/0	0/1	0/0	ENSCAFG00845026771	KRAS	0	.,match
27	22475324	C	T	0/0	0/0	0/1	0/0	ENSCAFG00845026771	KRAS	0	.,match
27	22476141	T	C	0/0	0/0	0/1	0/0	ENSCAFG00845026771	KRAS	0	.,match
27	22477000	G	C	0/0	0/0	0/1	0/0	ENSCAFG00845026771	KRAS	0	.,match
27	22477976	A	G	0/0	0/0	0/1	0/0	ENSCAFG00845026771	KRAS	0.036	.,match
27	22478121	A	T	0/0	0/0	0/1	0/0	ENSCAFG00845026771	KRAS	0.036	.,match
27	22479013	G	A	0/0	0/0	0/1	0/0	ENSCAFG00845026771	KRAS	0	.,match
27	22481180	A	G	0/0	0/0	0/1	0/0	ENSCAFG00845026771	KRAS	0	.,match
27	22481968	G	T	0/0	0/0	0/1	0/0	ENSCAFG00845026771	KRAS	0	.,match
27	22482442	T	C	0/0	0/0	0/1	0/0	ENSCAFG00845026771	KRAS	0	.,match
27	22483783	G	A	0/0	0/0	0/1	0/0	ENSCAFG00845026771	KRAS	0	.,match
27	22484957	T	G	0/0	0/0	0/1	0/0	ENSCAFG00845026771	KRAS	0	.,match
27	22486194	C	G	0/0	0/0	0/1	0/0	ENSCAFG00845026771	KRAS	0	.,match
27	22486981	G	T	0/0	0/0	0/1	0/0	ENSCAFG00845026771	KRAS	0	.,match
27	22487589	A	T	0/0	0/0	0/1	0/0	ENSCAFG00845026771	KRAS	0	.,match
27	22490350	C	T	0/0	0/0	0/1	0/0	ENSCAFG00845026771	KRAS	0	.,match
27	22494930	G	A	0/0	0/0	0/1	0/0	ENSCAFG00845026771	KRAS	0	.,match
28	4126151	G	A	0/0	0/0	0/1	0/0	ENSCAFG00845027877	RET	0	.,match
28	4128115	T	C	0/0	0/0	0/1	0/0	ENSCAFG00845027877	RET	0	.,match
28	4128598	G	A	0/0	0/0	0/1	0/0	ENSCAFG00845027877	RET	0	.,match
28	4134595	G	A	0/0	0/0	0/1	0/0	ENSCAFG00845027877	RET	0	.,match
28	4138543	G	T	0/0	0/0	0/1	0/0	ENSCAFG00845027877	RET	0.018	.,match
28	4142921	C	T	0/0	0/0	0/1	0/0	ENSCAFG00845027877	RET	0.018	.,match
28	4147675	G	A	0/0	0/0	0/1	0/0	ENSCAFG00845027877	RET	0	.,match
28	4150984	A	G	0/0	0/0	0/1	0/0	ENSCAFG00845027877	RET	0	.,match
28	4151375	A	T	0/0	0/0	0/1	0/0	ENSCAFG00845027877	RET	0	.,match
28	4153777	C	T	0/0	0/0	0/1	0/0	ENSCAFG00845027877	RET	0.018	.,match
28	4156982	G	A	0/0	0/0	0/1	0/0	ENSCAFG00845027877	RET	0	.,match
28	4158854	T	G	0/0	0/0	0/1	0/0	ENSCAFG00845027877	RET	0	.,match
28	4158859	G	C	0/0	0/0	0/1	0/0	ENSCAFG00845027877	RET	0	.,match
28	4158937	G	A	0/0	0/0	0/1	0/0	ENSCAFG00845027877	RET	0	.,match
28	4159130	G	A	0/0	0/0	0/1	0/0	ENSCAFG00845027877	RET	0.036	.,match
28	4159318	C	A	0/0	0/0	0/1	0/0	ENSCAFG00845027877	RET	0.018	.,match
28	4160268	C	T	0/0	0/0	0/1	0/0	ENSCAFG00845027877	RET	0.018	.,match
28	4161008	A	T	0/0	0/0	0/1	0/0	ENSCAFG00845027877	RET	0	.,match
28	4161338	T	C	0/0	0/0	0/1	0/0	ENSCAFG00845027877	RET	0	.,match
28	4161457	C	T	0/0	0/0	0/1	0/0	ENSCAFG00845027877	RET	0.036	.,match
28	4162226	G	A	0/0	0/0	0/1	0/0	ENSCAFG00845027877	RET	0	.,match
28	4163368	T	C	0/0	0/0	0/1	0/0	ENSCAFG00845027877	RET	0.018	.,match
28	4163789	C	T	0/0	0/0	0/1	0/0	ENSCAFG00845027877	RET	0.018	.,match
28	4164460	T	C	0/0	0/0	0/1	0/0	ENSCAFG00845027877	RET	0	.,match
28	4164502	C	T	0/0	0/0	0/1	0/0	ENSCAFG00845027877	RET	0	.,match
28	4165131	T	C	0/0	0/0	0/1	0/0	ENSCAFG00845027877	RET	0.018	.,match
28	4165234	A	G	0/0	0/0	0/1	0/0	ENSCAFG00845027877	RET	0	.,match
28	4165307	C	T	0/0	0/0	0/1	0/0	ENSCAFG00845027877	RET	0	.,match
28	4165368	C	T	0/0	0/0	0/1	0/0	ENSCAFG00845027877	RET	0	.,match
28	4165996	T	C	0/0	0/0	0/1	0/0	ENSCAFG00845027877	RET	0	.,match
28	4166086	C	T	0/0	0/0	0/1	0/0	ENSCAFG00845027877	RET	0	.,match
28	4166163	C	T	0/0	0/0	0/1	0/0	ENSCAFG00845027877	RET	0	.,match
28	4166323	C	T	0/0	0/0	0/1	0/0	ENSCAFG00845027877	RET	0	.,match
28	4166471	G	A	0/0	0/0	0/1	0/0	ENSCAFG00845027877	RET	0	.,match
28	4166898	A	G	0/0	0/0	0/1	0/0	ENSCAFG00845027877	RET	0	.,match
28	4170107	G	A	0/0	0/0	0/1	0/0	ENSCAFG00845027877	RET	0.018	.,match
28	4172771	C	T	0/0	0/0	0/1	0/0	ENSCAFG00845027877	RET	0.036	.,match
28	4172776	C	T	0/0	0/0	0/1	0/0	ENSCAFG00845027877	RET	0.036	.,match
28	31835974	T	G	0/0	0/1	0/0	0/0	ENSCAFG00845019372	FGFR2	0	.,match
28	31839147	G	A	0/1	0/1	0/0	0/0	ENSCAFG00845019372	FGFR2	0	.,match
28	31839987	C	T	0/1	0/0	0/0	0/0	ENSCAFG00845019372	FGFR2	0	.,match
28	31841540	C	T	0/0	0/1	0/0	0/0	ENSCAFG00845019372	FGFR2	0	.,match
28	31842296	C	T	0/0	0/1	0/0	0/0	ENSCAFG00845019372	FGFR2	0	.,match
28	31843785	C	T	0/0	0/1	0/0	0/0	ENSCAFG00845019372	FGFR2	0	.,match
28	31845152	G	A	0/0	0/1	0/0	0/0	ENSCAFG00845019372	FGFR2	0.036	.,match
28	31846748	A	G	0/0	0/1	0/0	0/0	ENSCAFG00845019372	FGFR2	0.018	.,match
28	31848366	T	A	0/0	0/1	0/0	0/0	ENSCAFG00845019372	FGFR2	0	.,match
28	31848603	G	A	0/0	0/0	0/0	0/1	ENSCAFG00845019372	FGFR2	0	.,match
28	31849383	G	A	0/0	0/1	0/0	0/0	ENSCAFG00845019372	FGFR2	0	.,match
28	31851174	G	A	0/1	0/0	0/0	0/1	ENSCAFG00845019372	FGFR2	0	.,match
28	31851462	C	A	0/0	0/0	0/1	0/0	ENSCAFG00845019372	FGFR2	0.089	.,match
28	31851475	G	A	0/0	0/0	0/0	0/1	ENSCAFG00845019372	FGFR2	0.018	.,match
28	31855412	A	G	0/0	0/1	0/0	0/0	ENSCAFG00845019372	FGFR2	0.018	.,match
28	31855413	G	T	0/0	0/1	0/0	0/0	ENSCAFG00845019372	FGFR2	0.018	.,match
28	31856880	G	A	0/0	0/0	0/0	0/1	ENSCAFG00845019372	FGFR2	0	.,match
28	31859277	G	A	0/0	0/0	0/1	0/0	ENSCAFG00845019372	FGFR2	0	.,match
28	31859469	G	A	0/0	0/0	0/0	0/1	ENSCAFG00845019372	FGFR2	0.018	.,match
28	31869551	C	A	0/0	0/0	0/0	0/1	ENSCAFG00845019372	FGFR2	0	.,match
28	31872547	G	A	0/0	0/0	0/0	0/1	ENSCAFG00845019372	FGFR2	0.054	.,match
28	31878307	T	C	0/0	0/0	0/0	0/1	ENSCAFG00845019372	FGFR2	0	.,match
28	31878831	G	A	2024-01-01	0/0	0/0	0/0	ENSCAFG00845019372	FGFR2	0.054	.,match
28	31878832	A	G	2024-01-01	0/0	0/0	0/0	ENSCAFG00845019372	FGFR2	0.071	.,match
28	31880100	A	C	0/0	0/0	0/0	0/1	ENSCAFG00845019372	FGFR2	0.018	.,match
28	31880104	T	A	0/0	0/1	0/1	0/0	ENSCAFG00845019372	FGFR2	0.018	.,match
28	31880108	T	A	0/0	0/1	0/0	0/0	ENSCAFG00845019372	FGFR2	0.018	.,match
28	31880115	T	A	0/0	0/1	0/0	0/0	ENSCAFG00845019372	FGFR2	0.018	.,match
28	31880480	C	T	0/1	0/0	0/0	0/0	ENSCAFG00845019372	FGFR2	0	.,match
28	31883143	G	A	0/0	0/0	0/1	0/1	ENSCAFG00845019372	FGFR2	0	.,match
28	31884803	G	C	0/0	0/0	0/1	0/0	ENSCAFG00845019372	FGFR2	0	.,match
28	31885466	C	A	0/1	0/0	0/0	0/0	ENSCAFG00845019372	FGFR2	0.018	.,match
28	31887063	A	C	0/0	0/1	0/0	0/0	ENSCAFG00845019372	FGFR2	0.036	.,match
28	31887298	G	A	0/0	0/0	0/0	0/1	ENSCAFG00845019372	FGFR2	0	.,match
28	31887463	C	T	0/1	0/0	0/0	0/0	ENSCAFG00845019372	FGFR2	0	.,match
28	31889169	C	T	0/1	0/0	0/0	0/0	ENSCAFG00845019372	FGFR2	0	.,match
28	31890047	C	G	0/1	0/0	0/0	0/0	ENSCAFG00845019372	FGFR2	0	.,match
28	31891060	G	A	0/1	0/0	0/0	0/0	ENSCAFG00845019372	FGFR2	0	.,match
28	31891530	G	A	0/1	0/0	0/0	0/0	ENSCAFG00845019372	FGFR2	0	.,match
28	31893291	A	G	0/1	0/0	0/0	0/0	ENSCAFG00845019372	FGFR2	0	.,match
28	31895682	A	G	0/0	0/0	0/0	0/1	ENSCAFG00845019372	FGFR2	0.036	.,match
28	31895839	T	C	0/0	0/0	0/0	0/1	ENSCAFG00845019372	FGFR2	0	.,match
28	31896822	T	C	0/0	0/0	0/0	0/1	ENSCAFG00845019372	FGFR2	0	.,match
28	31900324	G	T	0/1	0/0	0/0	0/0	ENSCAFG00845019372	FGFR2	0	.,match
28	31900330	G	T	0/1	0/0	0/1	0/0	ENSCAFG00845019372	FGFR2	0	.,match
28	31900692	G	A	0/0	0/0	0/0	0/1	ENSCAFG00845019372	FGFR2	0	.,match
28	31903083	T	G	0/1	0/0	0/0	0/0	ENSCAFG00845019372	FGFR2	0	.,match
28	31909712	C	T	0/0	0/1	0/0	0/0	ENSCAFG00845019372	FGFR2	0	.,match
28	31911728	G	A	0/0	0/0	0/1	0/0	ENSCAFG00845019372	FGFR2	0	.,match
28	31914706	T	C	0/0	0/1	0/0	0/0	ENSCAFG00845019372	FGFR2	0	.,match
28	31921968	A	T	0/0	0/0	0/1	0/0	ENSCAFG00845019372	FGFR2	0.018	.,match
28	31923905	G	A	0/0	0/0	0/1	0/0	ENSCAFG00845019372	FGFR2	0.036	.,match
28	31923950	G	A	0/0	0/0	0/1	0/0	ENSCAFG00845019372	FGFR2	0	.,match
28	31923992	G	C	0/0	0/0	0/1	0/0	ENSCAFG00845019372	FGFR2	0.018	.,match
28	31924034	C	T	0/0	0/0	0/0	0/1	ENSCAFG00845019372	FGFR2	0.036	.,match
28	31930792	C	T	0/0	0/1	0/0	0/0	ENSCAFG00845019372	FGFR2	0	.,match
28	31934128	A	C	0/0	0/0	0/1	0/1	ENSCAFG00845019372	FGFR2	0	.,match
28	31934133	G	C	0/0	0/0	0/1	0/1	ENSCAFG00845019372	FGFR2	0	.,match
28	31936639	G	T	0/0	0/1	0/0	0/0	ENSCAFG00845019372	FGFR2	0	.,match
28	31936997	A	T	0/0	0/0	0/0	0/1	ENSCAFG00845019372	FGFR2	0	.,match
28	31937204	G	A	0/0	0/1	0/0	0/0	ENSCAFG00845019372	FGFR2	0	.,match
28	31938117	C	A	0/0	0/1	0/0	0/0	ENSCAFG00845019372	FGFR2	0	.,match
34	20008793	G	A	0/1	0/0	0/0	0/0	ENSCAFG00845022776	BCL6	0	.,match
34	20009395	G	A	0/0	0/1	0/0	0/0	ENSCAFG00845022776	BCL6	0	.,match
34	20018049	C	T	0/0	0/0	0/1	0/0	ENSCAFG00845022776	BCL6	0.018	.,match
34	20018095	T	A	0/0	0/1	0/0	0/0	ENSCAFG00845022776	BCL6	0.018	.,match
34	20019566	A	C	0/0	0/1	0/1	0/0	ENSCAFG00845022776	BCL6	0	.,match
34	20027275	G	A	0/0	0/1	0/0	0/0	ENSCAFG00845022776	BCL6	0	.,match
34	20028534	A	G	0/1	0/0	0/0	0/0	ENSCAFG00845022776	BCL6	0	.,match
34	20035993	C	T	0/0	0/1	0/0	0/0	ENSCAFG00845022776	BCL6	0.071	.,match
34	20037973	A	C	0/0	2024-01-01	0/0	0/0	ENSCAFG00845022776	BCL6	0.089	.,match
34	20039168	T	C	0/0	0/1	0/0	0/0	ENSCAFG00845022776	BCL6	0	.,match
34	20043901	G	A	0/0	0/1	0/0	0/0	ENSCAFG00845022776	BCL6	0	.,match
34	20044540	C	T	0/0	0/0	0/1	0/0	ENSCAFG00845022776	BCL6	0	.,match
