# Supplementary material for: Identifying functional roles and pathways of shared mutations in canine solid tumors by whole-genome sequencing
Source: PLoS One. 2025 May 30;20(5):e0307792. doi: 10.1371/journal.pone.0307792 (PMC12124556; doi:10.1371/journal.pone.0307792)
Supplement: S5A Table — (XLSX) [file pone.0307792.s008.xlsx]

## Sheet: Sheet1
S5A Table. The public data information
BioSample	BioProject	AGE	SEX	BREED	Tumor Type
SAMN37094924	PRJNA1007700	13	female	Scottish Terrier	Urothelial carcinoma
SAMN37094923	PRJNA1007700	not collected	not collected	Mixed Breed	Urothelial carcinoma
SAMN37094922	PRJNA1007700	not collected	female	Shetland Sheepdog	Urothelial carcinoma
SAMN11079524	PRJNA525883	12	female	Greyhound	Chondroblastic Osteosarcoma
SAMN11079500	PRJNA525883	8	male	Old English Sheepdog	Osteoblastic Osteosarcoma
