# Supplementary material for: Identifying functional roles and pathways of shared mutations in canine solid tumors by whole-genome sequencing
Source: PLoS One. 2025 May 30;20(5):e0307792. doi: 10.1371/journal.pone.0307792 (PMC12124556; doi:10.1371/journal.pone.0307792)
Supplement: S5B Table — (XLSX) [file pone.0307792.s009.xlsx]

## Sheet: Sheet2
S5B Table. Our SNVs in public data
				Urothelial carcinoma			Osteosarcoma
CHR	POS	REF	ALT	SAMN37094924	SAMN37094923	SAMN37094922	SAMN11079524	SAMN11079500
3	92482211	A	C	0/0	0/0	0/0	0/0	0/1
3	92482217	A	C	0/0	0/0	0/0	0/0	0/1
6	36875327	C	A	0/0	0/1	0/1	0/0	0/0
6	36875345	C	G	0/0	0/1	0/1	0/0	0/0
6	36875456	T	C	0/0	0/1	0/1	0/0	0/0
20	45239123	C	T	0/0	1/1	0/0	0/1	1/1
20	46629545	A	C	0/0	0/1	0/0	0/0	0/0
